# Supplementary material for: Understanding the mechanism of red light-induced melatonin biosynthesis facilitates the engineering of melatonin-enriched tomatoes
Source: Nat Commun. 2023 Sep 8;14:5525. doi: 10.1038/s41467-023-41307-5 (PMC10491657; doi:10.1038/s41467-023-41307-5)
Supplement: Supplementary file 6 — Source Data [file 41467_2023_41307_MOESM6_ESM.xlsx]

## Sheet: Figure 2a, S12
	Figure 2, S12	Time	Intensity WT (SlSNAT)	Intensity OX-SlSNAT 4#	Intensity OX-SlSNAT 12#	Intensity OX-SlSNAT 14#	Intensity RNAi-SlSNAT 5#	Intensity RNAi-SlSNAT 8#	Intensity RNAi-SlSNAT 10#			Time	Intensity WT (SlASMT7)	Intensity OX-SlASMT7 4#	Intensity OX-SlASMT7 6#	Intensity OX-SlASMT7 11#	Intensity RNAi-SlASMT7 4#	Intensity RNAi-SlASMT7 10#	Intensity RNAi-SlASMT7 18#			Time	Intensity WT (SlASMT5)	Intensity OX-SlASMT5 2#	Intensity OX-SlASMT5 5#	Intensity OX-SlASMT5 9#	Intensity RNAi-SlASMT5 1#	Intensity RNAi-SlASMT5 2#	Intensity RNAi-SlASMT5 11#			Time	Intensity WT (SlCOMT2)	Intensity OX-SlCOMT2 1#	Intensity OX-SlCOMT2 3#	Intensity OX-SlCOMT2 7#	Intensity RNAi-SlCOMT2 4#	Intensity RNAi-SlCOMT2 10#	Intensity RNAi-SlCOMT2 11#
	Data 1	0.001683	0	0	0	0	0	0	0		Data 2	0.001683	0	0	0	0	0	0	0		Data 3	0.001683	0	0	0	0	0	0	0		Data 4	0.001683	0	0	0	0	0	0	0
		0.004017	0	0	0	0	0	0	0			0.004017	0	0	0	0	0	0	0			0.004017	0	0	0	0	0	0	0			0.004017	0	0	0	0	0	0	0
		0.00635	0	0	0	0	0	0	0			0.00635	0	0	0	0	0	0	0			0.00635	0	0	0	0	0	0	0			0.00635	0	0	0	0	0	0	0
		0.0087	0	0	0	0	0	0	0			0.0087	0	0	0	0	0	0	0			0.0087	0	0	0	0	0	0	0			0.0087	0	0	0	0	0	0	0
		0.011083	0	0	0	0	0	0	0			0.011083	0.323	0	0	0	0	0	0			0.011083	0	0	0	0	0	0	0			0.011083	0	0	0	0	0	0	0
		0.0135	0	0	0	0	0	0	0			0.0135	0	0	0	0	0	0	0			0.0135	0	0	0	0	0	0	0			0.0135	0	0	0	0	0	0	0
		0.015917	0	0	0	0	0	0	0			0.015917	0	0	0	0	0	0	0			0.015917	0	0	0	0	0	0	0			0.015917	0	0	0	0	0	0	0
		0.01835	0	0	0	0	0	0	0			0.01835	0	0	0	0	0	0	0			0.01835	0	0	0	0	0	0	0			0.01835	0	0	0	0	0	0	0
		0.020767	0	0	0	0	0	0	0			0.020767	0	0	0	0	0	0	0			0.020767	0	0	0	0	0	0	0			0.020767	0	0	0	0	0	0	0
		0.0232	0	0	0	0	0	0	0			0.0232	0	0	0	0	0	0	0			0.0232	0	0	0	0	0	0	0			0.0232	0	0	0	0	0	0	0
		0.025617	0	0	0	0	0	0	0			0.025617	0	0	0	0	0	0	0			0.025617	0	0	0	0	0	0	0			0.025617	0	0	0	0	0	0	0
		0.02805	0	0	0	0	0	0	0			0.02805	0	0	0	0	0	0	0			0.02805	0	0	0	0	0	0	0			0.02805	0	0	0	0	0	0	0
		0.030467	0	0	0	0	0	0	0			0.030467	0	0	0	0	0	0	0			0.030467	0	0	0	0	0	0	0			0.030467	0	0	0	0	0	0	0
		0.0329	0	0	0	0	0	0	0			0.0329	0	0	0	0	0	0	0			0.0329	0	0	0	0	0	0.0094343	0			0.0329	0	0	0	0	0	0	0
		0.035333	0	0	0	0	0	0	0			0.035333	0	0	0	0	0	0	0			0.035333	0	0	0	0	0	0	0			0.035333	0	0	0	0	0	0	0
		0.037767	0	0	0	0	0	0	0			0.037767	0	0	0	0	0	0	0			0.037767	0	0	0	0	0	0	0			0.037767	0	0	0	0	0	0	0
		0.0402	0	0	0	0	0	0	0			0.0402	0	0	0	0	0	0	0			0.0402	0	0	0	0	0	0	0			0.0402	0	0	0	0	0	0	0
		0.042617	0	0	0	0	0	0	0			0.042617	0	0	0	0	0	0	0			0.042617	0	0	0	0	0	0	0			0.042617	0	0	0	0	0	0	0
		0.045033	0	0	0	0	0	0	0			0.045033	0	0	0	0	0	0	0			0.045033	0	0	0	0	0	0	0			0.045033	0	0	0	0	0	0	0
		0.047433	0	0	0	0	0	0	0			0.047433	0	0	0	0	0	0	0			0.047433	0	0	0	0	0	0	0			0.047433	0	0	0	0	0	0	0
		0.049867	0	0	0	0	0	0	0			0.049867	0	0	0	0	0	0	0			0.049867	0	0	0	0	0	0	0			0.049867	0	0	0	0	0	0	0
		0.052283	0	0	0	0	0	0	0			0.052283	0	0	0	0	0	0	0			0.052283	0	0	0	0	0	0	0			0.052283	0	0	0	0	0	0	0
		0.0547	0	0	0	0	0	0	0			0.0547	0	0	0	0	0	0	0			0.0547	0	0	0	0	0	0	0			0.0547	0	0	0	0	0	0	0
		0.057133	0	0	0	0	0	0	0			0.057133	0	0	0	0	0	0	0			0.057133	0	0	0	0	0	0	0			0.057133	0	0	0	0	0	0	0
		0.05955	0	0	0	0	0	0	0			0.05955	0	0	0	0	0	0	0			0.05955	0	0	0	0	0	0	0			0.05955	0	0	0	0	0	0	0
		0.061983	0	0	0	0	0	0	0			0.061983	0	0	0	0	0	0	0			0.061983	0	0	0	0	0	0	0			0.061983	0	0	0	0	0	0	0
		0.064383	0	0	0	0	0	0	0			0.064383	0	0	0	0	0	0	0			0.064383	0	0	0	0	0	0	0			0.064383	0	0	0	0	0	0	0
		0.066817	0	0	0	0	0	0	0			0.066817	0	0	0	0	0	0	0			0.066817	0	0	0	0	0	0	0			0.066817	0	0	0	0	0	0	0
		0.06925	0	0	0	0	0	0	0			0.06925	0	0	0	0	0	0	0			0.06925	0	0	0	0	0	0	0			0.06925	0	0	0	0	0	0	0
		0.071683	0	0	0	0	0	0	0			0.071683	0	0	0	0	0	0	0			0.071683	0	0	0	0	0	0	0			0.071683	0	0	0	0	0	0	0
		0.074083	0	0	0	0	0	0	0			0.074083	0	0	0	0	0	0	0			0.074083	0	0	0	0	0	0	0			0.074083	0	0	0	0	0	0	0
		0.076533	0	0	0	0	0	0	0			0.076533	0	0	0	0	0	0	0			0.076533	0	0	0	0	0	0	0			0.076533	0	0	0	0	0	0	0
		0.07895	0	0	0	0	0	0	0			0.07895	0	0	0	0	0	0	0			0.07895	0	0	0	0	0	0	0			0.07895	0	0	0	0	0	0	0
		0.081383	0	0	0	0	0	0	0			0.081383	0	0	0	0	0	0	0			0.081383	0	0	0	0	0	0	0			0.081383	0	0	0	0	0	0	0
		0.083783	0	0	0	0	0	0	0			0.083783	0	0	0	0	0	0	0			0.083783	0	0	0	0	0	0	0			0.083783	0	0	0	0	0	0	0
		0.086217	0	0	0	0	0	0	0			0.086217	0	0	0	0	0	0	0			0.086217	0	0	0	0	0	0	0			0.086217	0	0	0	0	0	0	0
		0.088633	0	0	0	0	0	0	0			0.088633	0	0	0	0	0	0	0			0.088633	9.43932e-05	0	0	0	0	0	0			0.088633	0	0	0	0	0	0	0
		0.09105	0	0	0	0	0	0	0			0.09105	0	0	0	0	0	0	0			0.09105	0	0	0	0	0	0	0			0.09105	0	0	0	0	0	0	0
		0.093467	0	0	0	0	0	0	0			0.093467	0	0	0	0	0	0	0			0.093467	0	0	0	0	0	0	0			0.093467	0	0	0	0	0	0	0
		0.0959	0	0	0	0	0	0	0			0.0959	0	0	0	0	0	0	0			0.0959	0	0	0	0	0	0	0			0.0959	0	0	0	0	0	0	0
		0.09835	0	0	0	0	0	0	0			0.09835	0	0	0	0	0	0	0			0.09835	0	0	0	0	0	0	0			0.09835	0	0	0	0	0	0	0
		0.100767	0	0	0	0	0	0	0			0.100767	0	0	0	0	0	0	0			0.100767	0	0	0	0	0	0	0			0.100767	0	0	0	0	0	0	0
		0.103183	0	0	0	0	0	0	0			0.103183	0	0	0	0	0	0	0			0.103183	0	0	0	0	0	0	0			0.103183	0	0	0	0	0	0	0
		0.105617	0	0	0	0	0	0	0			0.105617	0	0	0	0	0	0	0			0.105617	0	0	0	0	0	0	0			0.105617	0	0	0	0	0	0	0
		0.108033	0	0	0	0	0	0	0			0.108033	0	0	0	0	0	0	0			0.108033	0	0	0	0	0	0	0			0.108033	0	0	0	0	0	0	0
		0.110467	0	0	0	0	0	0	0			0.110467	0	0	0	0	0	0	0			0.110467	0	0	0	0	0	0	0			0.110467	0	0	0	0	0	0	0
		0.1129	0	0	0	0	0	0	0			0.1129	0	0	0	0	0	0	0			0.1129	0	0	0	0	0	0	0			0.1129	0	0	0	0	0	0	0
		0.115333	0	0	0	0	0	0	0			0.115333	0	0	0	0	0	0	0			0.115333	0	0	0	0	0	0	0			0.115333	0	0	0	0	0	0	0
		0.117767	0	0	0	0	0	0	0			0.117767	0	0	0	0	0	0	0			0.117767	0	0	0	0	0	0	0			0.117767	0	0	0	0	0	0	0
		0.1202	0	0	0	0	0	0	0			0.1202	0	0	0	0	0	0	0			0.1202	0	0	0	0	0	0	0			0.1202	0	0	0	0	0	0	0
		0.12265	0	0	0	0	0	0	0			0.12265	0	0	0	0	0	0	0			0.12265	0	0	0	0	0	0	0			0.12265	0	0	0	0	0	0	0
		0.125083	0	0	0	0	0	0	0			0.125083	0	0	0	0	0	0	0			0.125083	0	0	0	0	0	0	0			0.125083	0	0	0	0	0	0	0
		0.1275	0	0	0	0	0	0	0			0.1275	0	0	0	0	0	0	0			0.1275	0	0	0	0	0	0	0			0.1275	0	0	0	0	0	0	0
		0.129917	0	0	0	0	0	0	0			0.129917	0	0	0	0	0	0	0			0.129917	0	0	0	0	0	0	0			0.129917	0	0	0	0	0	0	0
		0.132333	0	0	0	0	0	0	0			0.132333	0	0	0	0	0	0	0			0.132333	0	0	0	0	0	0	0			0.132333	0	0	0	0	0	0	0
		0.134733	0	0	0	0	0	0	0			0.134733	0	0	0	0	0	0	0			0.134733	0	0	0	0	0	0	0			0.134733	0	0	0	0	0	0	0
		0.137167	0	0	0	0	0	0	0			0.137167	0	0	0	0	0	0	0			0.137167	0	0	0	0	0	0	0			0.137167	0	0	0	0	0	0	0
		0.1396	0	0	0	0	0	0	0			0.1396	0	0	0	0	0	0	0			0.1396	0	0	0	0	0	0	0			0.1396	0	0	0	0	0	0	0
		0.142033	0	0	0	0	0	0	0.9493			0.142033	0	0	0	0	0	0	0			0.142033	0	0	0	0	0	0	0			0.142033	0	0	0	0	0	0	0
		0.144467	0	0	0	0	0	0	0			0.144467	0	0	0	0	0	0	0			0.144467	0	0	0	0	0	0	0			0.144467	0	0	0	0	0	0	0
		0.146883	0	0	0	0	0	0	0			0.146883	0	0	0	0	0	0	0			0.146883	0	0	0	0	0	0	0			0.146883	0	0	0	0	0	0	0
		0.149317	0	0	0	0	0	0	0			0.149317	0	0	0	0	0	0	0			0.149317	0	0	0	0	0	0	0			0.149317	0	0	0	0	0	0	0
		0.151767	0	0	0	0	0	0	0			0.151767	0	0	0	0	0	0	0			0.151767	0	0	0	0	0	0	0			0.151767	0	0	0	0	0	0	0
		0.154183	0	0	0	0	0	0	0			0.154183	0	0	0	0	0	0	0			0.154183	0	0	0	0	0	0	0			0.154183	0	0	0	0	0	0	0
		0.156617	0	0	0	0	0	0	0			0.156617	0	0	0	0	0	0	0			0.156617	0	0	0	0	0	0	0			0.156617	0	0	0	0	0	0	0
		0.159033	0	0	0	0	0	0	0			0.159033	0	0	0	0	0	0	0			0.159033	0	0	0	0	0	0	0			0.159033	0	0	0	0	0	0	0
		0.16145	0	0	0	0	0	0	0			0.16145	0	0	0	0	0	0	0			0.16145	0	0	0	0	0	0	0			0.16145	0	0	0	0	0	0	0
		0.163883	0	0	0	0	0	0	0			0.163883	0	0	0	0	0	0	0			0.163883	0	0	0	0	0	0	0			0.163883	0	0	0	0	0	0	0
		0.1663	0	0	0	0	0	0	0			0.1663	0	0	0	0	0	0	0			0.1663	0	0	0	0	0	0	0			0.1663	0	0	0	0	0	0	0
		0.16875	0	0	0	0	0	0	0			0.16875	0	0	0	0	0	0	0			0.16875	0	0	0	0	0	0	0			0.16875	0	0	0	0	0	0	0
		0.171167	0	0	0	0	0	0	0			0.171167	0	0	0	0	0	0	0			0.171167	0	0	0	0	0	0	0			0.171167	0	0	0	0	0	0	0
		0.173583	0	0	0	0	0	0	0			0.173583	0	0	0	0	0	0	0			0.173583	0	0	0	0	0	0	0			0.173583	0	0	0	0	0	0	0
		0.176	0	0	0	0	0	0	0			0.176	0	0	0	0	0	0	0			0.176	0	0	0	0	0	0	0			0.176	0	0	0	0	0	0	0
		0.178417	0	0	0	0	0	0	0			0.178417	0	0	0	0	0	0	0			0.178417	0	0	0	0	0	0	0			0.178417	0	0	0	0	0	0	0
		0.18085	0	0	0	0	0	0	0			0.18085	0	0	0	0	0	0	0			0.18085	0	0	0	0	0	0	0			0.18085	0	0	0	0	0	0	0
		0.183283	0	0	0	0	0	0	0			0.183283	0	0	0	0	0	0	0			0.183283	0	0	0	0	0	0	0			0.183283	0	0	0	0	0	0	0
		0.185717	0	0	0	0	0	0	0			0.185717	0	0	0	0	0	0	0			0.185717	0	0	0	0	0	0	0			0.185717	0	0	0	0	0	0	0
		0.188133	0	0	0	0	0	0	0			0.188133	0	0	0	0	0	0	0			0.188133	0	0	0	0	0	0	0			0.188133	0	0	0	0	0	0	0
		0.190583	0	0	0	0	0	0	0			0.190583	0	0	0	0	0	0	0			0.190583	0	0	0	0	0	0	0			0.190583	0	0	0	0	0	0	0
		0.193	0	0	0	0	0	0	0			0.193	0	0	0	0	0	0	0			0.193	0	0	0	0	0	0	0			0.193	0	0	0	0	0	0	0
		0.195417	0	0	0	0	0	0	0			0.195417	0	0	0	0	0	0	0			0.195417	0	0	0	0	0	0	0			0.195417	0	0	0	0	0	0	0
		0.197833	0	0	0	0	0	0	0			0.197833	0	0	0	0	0	0	0			0.197833	0	0	0	0	0	0	0			0.197833	0	0	0	0	0	0	0
		0.20025	0	0	0	0	0	0	0			0.20025	0	0	0	0	0	0	0			0.20025	0	0	0	0	0	0	0			0.20025	0	0	0	0	0	0	0
		0.202667	0	0	0	0	0	0	0			0.202667	0	0	0	0	0	0	0			0.202667	0	0	0	0	0	0	0			0.202667	0	0	0	0	0	0	0
		0.205083	0	0	0	0	0	0	0			0.205083	0	0	0	0	0	0	0			0.205083	0	0	0	0	0	0	0			0.205083	0	0	0	0	0	0	0
		0.207483	0	0	0	0	0	0	0			0.207483	0	0	0	0	0	0	0			0.207483	0	0	0	0	0	0	0			0.207483	0	0	0	0	0	0	0
		0.209917	0	0	0	0	0	0	0			0.209917	0	0	0	0	0	0	0			0.209917	0	0	0	0	0	0	0			0.209917	0	0	0	0	0	0	0
		0.212333	0	0	0	0	0	0	0			0.212333	0	0	0	0	0	0	0			0.212333	0	0	0	0	0	0	0			0.212333	0	0	0	0	0	0	0
		0.214733	0	0	0	0	0	0	0			0.214733	0	0	0	0	0	0	0			0.214733	0	0	0	0	0	0	0			0.214733	0	0	0	0	0	0	0
		0.217167	0	0	0	0	0	0	0			0.217167	0	0	0	0	0	0	0			0.217167	0	0	0	0	0	0	0			0.217167	0	0	0	0	0	0	0
		0.2196	0	0	0	0	0	0	0			0.2196	0	0	0	0	0	0	0			0.2196	0	0	0	0	0	0	0			0.2196	0	0	0	0	0	0	0
		0.222033	0	0	0	0	0	0	0			0.222033	0	0	0	0	0	0	0			0.222033	0	0	0	0	0	0	0			0.222033	0	0	0	0	0	0	0
		0.224467	0	0	0	0	0	0	0			0.224467	0	0	0	0	0	0	0			0.224467	0	0	0	0	0	0	0			0.224467	0	0	0	0	0	0	0
		0.2269	0	0	0	0	0	0	0			0.2269	0	0	0	0	0	0	0			0.2269	0	0	0	0	0	0	0			0.2269	0	0	0	0	0	0	0
		0.229333	0	0	0	0	0	0	0			0.229333	0	0	0	0	0	0	0			0.229333	0	0	0	0	0	0	0			0.229333	0	0	0	0	0	0	0
		0.231733	0	0	0	0	0	0	0			0.231733	0	0	0	0	0	0	0			0.231733	0	0	0	0	0	0	0			0.231733	0	0	0	0	0	0	0
		0.234167	0	0	0	0	0	0	0			0.234167	0	0	0	0	0	0	0			0.234167	0	0	0	0	0	0	0			0.234167	0	0	0	0	0	0	0
		0.236583	0	0	0	0	0	0	0			0.236583	0	0	0	0	0	0	0			0.236583	0	0	0	0	0	0	0			0.236583	0	0	0	0	0	0	0
		0.239033	0	0	0	0	0	0	0			0.239033	0	0	0	0	0	0	0			0.239033	0	0	0	0	0	0	0			0.239033	0	0	0	0	0	0	0
		0.24145	0	0	0	0	0	0	0			0.24145	0	0	0	0	0	0	0			0.24145	0	0	0	0	0	0	0			0.24145	0	0	0	0	0	0	0
		0.243867	0	0	0	0	0	0	0			0.243867	0	0	0	0	0	0	0			0.243867	0	0	0	0	0	0	0			0.243867	0	0	0	0	0	0	0
		0.246283	0	0	0	0	0	0	0			0.246283	0	0	0	0	0	0	0			0.246283	0	0	0	0	0	0	0			0.246283	0	0	0	0	0	0	0
		0.248733	0	0	0	0	0	0	0			0.248733	0	0	0	0	0	0	0			0.248733	0	0	0	0	0	0	0			0.248733	0	0	0	0	0	0	0
		0.25115	0	0	0	0	0	0	0			0.25115	0	0	0	0	0	0	0			0.25115	0	0	0	0	0	0	0			0.25115	0	0	0	0	0	0	0
		0.253567	0	0	0	0	0	0	0			0.253567	0	0	0	0	0	0	0			0.253567	0	0	0	0	0	0	0			0.253567	0	0	0	0	0	0	0
		0.255983	0	0	0	0	0	0	0			0.255983	0	0	0	0	0	0	0			0.255983	0	0	0	0	0	0	0			0.255983	0	0	0	0	0	0	0
		0.2584	0	0	0	0	0	0	0			0.2584	0	0	0	0	0	0	0			0.2584	0	0	0	0	0	0	0			0.2584	0	0	0	0	0	0	0
		0.260833	0	0	0	0	0	0	0			0.260833	0	0	0	0	0	0	0			0.260833	0	0	0	0	0	0	0			0.260833	0	0	0	0	0	0	0
		0.263267	0	0	0	0	0	0	0			0.263267	0	0	0	0	0	0	0			0.263267	0	0	0	0	0	0	0			0.263267	0	0	0	0	0	0	0
		0.2657	0	0	0	0	0	0	0			0.2657	0	0	0	0	0	0	0			0.2657	0	0	0	0	0	0	0			0.2657	0	0	0	0	0	0	0
		0.268117	0	0	0	0	0	0	0			0.268117	0	0	0	0	0	0	0			0.268117	0	0	0	0	0	0	0			0.268117	0	0	0	0	0	0	0
		0.270533	0	0	0	0	0	0	0			0.270533	0	0	0	0	0	0	0			0.270533	0	0	0	0	0	0	0			0.270533	0	0	0	0	0	0	0
		0.27295	0	0	0	0	0	0	0			0.27295	0	0	0	0	0	0	0			0.27295	0	0	0	0	0	0	0			0.27295	0	0	0	0	0	0	0
		0.275367	0	0	0	0	0	0	0			0.275367	0	0	0	0	0	0	0			0.275367	0	0	0	0	0	0	0			0.275367	0	0	0	0	0	0	0
		0.277783	0	0	0	0	0	0	0			0.277783	0	0	0	0	0	0	0			0.277783	0	0	0	0	0	0	0			0.277783	0	0	0	0	0	0	0
		0.2802	0	0	0	0	0	0	0			0.2802	0	0	0	0	0	0	0			0.2802	0	0	0	0	0	0	0			0.2802	0	0	0	0	0	0	0
		0.28265	0	0	0	0	0	0	0			0.28265	0	0	0	0	0	0	0			0.28265	0	0	0	0	0	0	0			0.28265	0	0	0	0	0	0	0
		0.285067	0	0	0	0	0	0	0			0.285067	0	0	0	0	0	0	0			0.285067	0	0	0	0	0	0	0			0.285067	0	0	0	0	0	0	0
		0.2875	0	0	0	0	0	0	0			0.2875	0	0	0	0	0	0	0			0.2875	0	0	0	0	0	0	0			0.2875	0	0	0	0	0	0	0
		0.289933	0	0	0	0	0	0	0			0.289933	0	0	0	0	0	0	0			0.289933	0	0	0	0	0	0	0			0.289933	0	0	0	0	0	0	0
		0.292367	0	0	0	0	0	0	0			0.292367	0	0	0	0	0	0	0			0.292367	0	0	0	0	0	0	0			0.292367	0	0	0	0	0	0	0
		0.294783	0	0	0	0	0	0	0			0.294783	0	0	0	0	0	0	0			0.294783	0	0	0	0	0	0	0			0.294783	0	0	0	0	0	0	0
		0.297217	0	0	0	0	0	0	0			0.297217	0	0	0	0	0	0	0			0.297217	0	0	0	0	0	0	0			0.297217	0	0	0	0	0	0	0
		0.299633	0	0	0	0	0	0	0			0.299633	0	0	0	0	0	0	0			0.299633	0	0	0	0	0	0	0			0.299633	0	0	0	0	0	0	0
		0.302033	0	0	0	0	0	0	0			0.302033	0	0	0	0	0	0	0			0.302033	0	0	0	0	0	0	0			0.302033	0	0	0	0	0	0	0
		0.30445	0	0	0	0	0	0	0			0.30445	0	0	0	0	0	0	0			0.30445	0	0	0	0	0	0	0			0.30445	0	0	0	0	0	0	0
		0.306867	0	0	0	0	0	0	0			0.306867	0	0	0	0	0	0	0			0.306867	0	0	0	0	0	0	0			0.306867	0	0	0	0	0	0	0
		0.309317	0	0	0	0	0	0	0			0.309317	0	0	0	0	0	0	0			0.309317	0	0	0	0	0	0	0			0.309317	0	0	0	0	0	0	0
		0.31175	0	0	0	0	0	0	0			0.31175	0	0	0	0	0	0	0			0.31175	0	0	0	0	0	0	0			0.31175	0	0	0	0	0	0	0
		0.314167	0	0	0	0	0	0	0			0.314167	0	0	0	0	0	0	0			0.314167	0	0	0	0	0	0	0			0.314167	0	0	0	0	0	0	0
		0.316583	0	0	0	0	0	0	0			0.316583	0	0	0	0	0	0	0			0.316583	0	0	0	0	0	0	0			0.316583	0	0	0	0	0	0	0
		0.319	0	0	0	0	0	0	0			0.319	0	0	0	0	0	0	0			0.319	0	0	0	0	0	0	0			0.319	0	0	0	0	0	0	0
		0.321417	0	0	0	0	0	0	0			0.321417	0	0	0	0	0	0	0			0.321417	0	0	0	0	0	0	0			0.321417	0	0	0	0	0	0	0
		0.32385	0	0	0	0	0	0	0			0.32385	0	0	0	0	0	0	0			0.32385	0	0	0	0	0	0	0			0.32385	0	0	0	0	0	0	0
		0.326267	0	0	0	0	0	0	0			0.326267	0	0	0	0	0	0	0			0.326267	0	0	0	0	0	0	0			0.326267	0	0	0	0	0	0	0
		0.328683	0	0	0	0	0	0	0			0.328683	0	0	0	0	0	0	0			0.328683	0	0	0	0	0	0	0			0.328683	0	0	0	0	0	0	0
		0.331117	0	0	0	0	0	0	0			0.331117	0	0	0	0	0	0	0			0.331117	0	0	0	0	0	0	0			0.331117	0	0	0	0	0	0	0
		0.33355	0	0	0	0	0	0	0			0.33355	0	0	0	0	0	0	0			0.33355	0	0	0	0	0	0	0			0.33355	0	0	0	0	0	0	0
		0.335983	0	0	0	0	0	0	0			0.335983	0	0	0	0	0	0	0			0.335983	0	0	0	0	0	0	0			0.335983	0	0	0	0	0	0	0
		0.3384	0	0	0	0	0	0	0			0.3384	0	0	0	0	0	0	0			0.3384	0	0	0	0	0	0	0			0.3384	0	0	0	0	0	0	0
		0.340817	0	0	0	0	0	0	0			0.340817	0	0	0	0	0	0	0			0.340817	0	0	0	0	0	0	0			0.340817	0	0	0	0	0	0	0
		0.34325	0	0	0	0	0	0	0			0.34325	0	0	0	0	0	0	0			0.34325	0	0	0	0	0	0	0			0.34325	0	0	0	0	0	0	0
		0.345667	0	0	0	0	0	0	0			0.345667	0	0	0	0	0	0	0			0.345667	0	0	0	0	0	0	0			0.345667	0	0	0	0	0	0	0
		0.348083	0	0	0	0	0	0	0			0.348083	0	0	0	0	0	0	0			0.348083	0	0	0	0	0	0	0			0.348083	0	0	0	0	0	0	0
		0.3505	0	0	0	0	0	0	0			0.3505	0	0	0	0	0	0	0			0.3505	0	0	0	0	0	0	0			0.3505	0	0	0	0	0	0	0
		0.352933	0	0	0	0	0	0	0			0.352933	0	0	0	0	0	0	0			0.352933	0	0	0	0	0	0	0			0.352933	0	0	0	0	0	0	0
		0.35535	0	0	0	0	0	0	0			0.35535	0	0	0	0	0	0	0			0.35535	0	0	0	0	0	0	0			0.35535	0	0	0	0	0	0	0
		0.357767	0	0	0	0	0	0	0			0.357767	0	0	0	0	0	0	0			0.357767	0	0	0	0	0	0	0			0.357767	0	0	0	0	0	0	0
		0.360183	0	0	0	0	0	0	0			0.360183	0	0	0	0	0	0	0			0.360183	0	0	0	0	0	0	0			0.360183	0	0	0	0	0	0	0
		0.3626	0	0	0	0	0	0	0			0.3626	0	0	0	0	0	0	0			0.3626	0	0	0	0	0	0	0			0.3626	0	0	0	0	0	0	0
		0.365017	0	0	0	0	0	0	0			0.365017	0	0	0	0	0	0	0			0.365017	0	0	0	0	0	0	0			0.365017	0	0	0	0	0	0	0
		0.367433	0	0	0	0	0	0	0			0.367433	0	0	0	0	0	0	0			0.367433	0	0	0	0	0	0	0			0.367433	0	0	0	0	0	0	0
		0.36985	0	0	0	0	0	0	0			0.36985	0	0	0	0	0	0	0			0.36985	0	0	0	0	0	0	0			0.36985	0	0	0	0	0	0	0
		0.3723	0	0	0	0	0	0	0			0.3723	0	0	0	0	0	0	0			0.3723	0	0	0	0	0	0	0			0.3723	0	0	0	0	0	0	0
		0.374717	0	0	0	0	0	0	0			0.374717	0	0	0	0	0	0	0			0.374717	0	0	0	0	0	0	0			0.374717	0	0	0	0	0	0	0
		0.377133	0	0	0	0	0	0	0			0.377133	0	0	0	0	0	0	0			0.377133	0	0	0	0	0	0	0			0.377133	0	0	0	0	0	0	0
		0.37955	0	0	0	0	0	0	0			0.37955	0	0	0	0	0	0	0			0.37955	0	0	0	0	0	0	0			0.37955	0	0	0	0	0	0	0
		0.381967	0	0	0	0	0	0	0			0.381967	0	0	0	0	0	0	0			0.381967	0	0	0	0	0	0	0			0.381967	0	0	0	0	0	0	0
		0.384383	0	0	0	0	0	0	0			0.384383	0	0	0	0	0	0	0			0.384383	0	0	0	0	0	0	0			0.384383	0	0	0	0	0	0	0
		0.3868	0	0	0	0	0	0	0			0.3868	0	0	0	0	0	0	0			0.3868	0	0	0	0	0	0	0			0.3868	0	0	0	0	0	0	0
		0.389217	0	0	0	0	0	0	0			0.389217	0	0	0	0	0	0	0			0.389217	0	0	0	0	0	0	0			0.389217	0	0	0	0	0	0	0
		0.391633	0	0	0	0	0	0	0			0.391633	0	0	0	0	0	0	0			0.391633	0	0	0	0	0	0	0			0.391633	0	0	0	0	0	0	0
		0.39405	0	0	0	0	0	0	0			0.39405	0	0	0	0	0	0	0			0.39405	0	0	0	0	0	0	0			0.39405	0	0	0	0	0	0	0
		0.396483	0	0	0	0	0	0	0			0.396483	0	0	0	0	0	0	0			0.396483	0	0	0	0	0	0	0			0.396483	0	0	0	0	0	0	0
		0.3989	0	0	0	0	0	0	0			0.3989	0	0	0	0	0	0	0			0.3989	0	0	0	0	0	0	0			0.3989	0	0	0	0	0	0	0
		0.4013	0	0	0	0	0	0	0			0.4013	0	0	0	0	0	0	0			0.4013	0	0	0	0	0	0	0			0.4013	0	0	0	0	0	0	0
		0.403817	0	0	0	0	0	0	0			0.403817	0	0	0	0	0	0	0			0.403817	0	0	0	0	0	0	0			0.403817	0	0	0	0	0	0	0
		0.406233	0	0	0	0	0	0	0			0.406233	0	0	0	0	0	0	0			0.406233	0	0	0	0	0	0	0			0.406233	0	0	0	0	0	0	0
		0.4087	0	0	0	0	0	0	0			0.4087	0	0	0	0	0	0	0			0.4087	0	0	0	0	0	0	0			0.4087	0	0	0	0	0	0	0
		0.411117	0	0	0	0	0	0	0			0.411117	0	0	0	0	0	0	0			0.411117	0	0	0	0	0	0	0			0.411117	0	0	0	0	0	0	0
		0.4136	0	0	0	0	0	0	0			0.4136	0	0	0	0	0	0	0			0.4136	0	0	0	0	0	0	0			0.4136	0	0	0	0	0	0	0
		0.416033	0	0	0	0	0	0	0			0.416033	0	0	0	0	0	0	0			0.416033	0	0	0	0	0	0	0			0.416033	0	0	0	0	0	0	0
		0.418483	0	0	0	0	0	0	0			0.418483	0	0	0	0	0	0	0			0.418483	0	0	0	0	0	0	0			0.418483	0	0	0	0	0	0	0
		0.420917	0	0	0	0	0	0	0			0.420917	0	0	0	0	0	0	0			0.420917	0	0	0	0	0	0	0			0.420917	0	0	0	0	0	0	0
		0.423383	0	0	0	0	0	0	0			0.423383	0	0	0	0	0	0	0			0.423383	0	0	0	0	0	0	0			0.423383	0	0	0	0	0	0	0
		0.425817	0	0	0	0	0	0	0			0.425817	0	0	0	0	0	0	0			0.425817	0	0	0	0	0	0	0			0.425817	0	0	0	0	0	0	0
		0.428283	0	0	0	0	0	0	0			0.428283	0	0	0	0	0	0	0			0.428283	0	0	0	0	0	0	0			0.428283	0	0	0	0	0	0	0
		0.4307	0	0	0	0	0	0	0			0.4307	0	0	0	0	0	0	0			0.4307	0	0	0.0099422	0	0	0	0			0.4307	0	0	0	0	0	0	0
		0.433183	0	0	0	0	0	0	0			0.433183	0	0	0	0	0	0	0			0.433183	0	0	0	0	0	0	0			0.433183	0	0	0	0	0	0	0
		0.4356	0	0	0	0	0	0	0			0.4356	0	0	0	0	0	0	0			0.4356	0	0	0	0	0	0	0			0.4356	0	0	0	0	0	0	0
		0.438067	0	0	0	0	0	0	0			0.438067	0	0	0	0	0.00473993	0	0			0.438067	0	0	0	0	0	0	0			0.438067	0	0	0	0	0	0	0
		0.4405	0	0	0	0	0	0	0			0.4405	0	0	0	0	0	0	0			0.4405	0	0	0	0	0	0	0			0.4405	0	0	0	0	0	0	0
		0.44295	0	0	0	0	0	0	0			0.44295	0	0	0	0	0	0	0			0.44295	0	0	0	0	0	0	0			0.44295	0	0	0	0	0	0	0
		0.445383	0	0	0	0	0	0	0			0.445383	0	0	0	0	0	0	0			0.445383	0	0	0	0	0	0	0			0.445383	0	0	0	0	0	0	0
		0.447833	0	0	0	0	0	0	0			0.447833	0	0	0	0	0	0	0			0.447833	0	0	0	0	0	0	0			0.447833	0	0	0	0	0	0	0
		0.450267	0	0	0	0	0	0	0			0.450267	0	0	0	0	0	0	0			0.450267	0	0	0	0	0	0	0			0.450267	0	0	0	0	0	0	0
		0.452717	0	0	0	0	0	0	0			0.452717	0	0	0	0	0	0	0			0.452717	0	0	0	0	0	0	0			0.452717	0	0	0	0	0	0	0
		0.45515	0	0	0	0	0	0	0			0.45515	0	0	0	0	0	0	0			0.45515	0	0	0	0	0	0	0			0.45515	0	0	0	0	0	0	0
		0.4576	0	0	0	0	0	0	0			0.4576	0	0	0	0	0	0	0			0.4576	0	0	0	0	0	0	0			0.4576	0	0	0	0	0	0	0
		0.460017	0	0	0	0	0	0	0			0.460017	0	0	0	0	0	0	0			0.460017	0	0	0	0	0	0	0			0.460017	0	0	0	0	0	0	0
		0.462483	0	0	0	0	0	0	0			0.462483	0	0	0	0	0	0	0			0.462483	0	0	0	0	0	0	0			0.462483	0	0	0	0	0	0	0
		0.4649	0	0	0	0	0	0	0			0.4649	0	0	0	0	0	0	0			0.4649	0	0	0	0	0	0	0			0.4649	0	0	0	0	0	0	0
		0.467367	0	0	0	0	0	0	0			0.467367	0	0	0	0	0	0	0			0.467367	0	0	0	0	0	0	0			0.467367	0	0	0	0	0	0	0
		0.4698	0	0	0	0	0	0	0			0.4698	0	0	0	0	0	0	0			0.4698	0	0	0	0	0	0	0			0.4698	0	0	0	0	0	0	0
		0.47225	0	0	0	0	0	0	0			0.47225	0	0	0	0	0	0	0			0.47225	0	0	0	0	0	0	0			0.47225	0	0	0	0	0	0	0
		0.474667	0	0	0	0	0	0	0			0.474667	0	0	0	0	0	0	0			0.474667	0	0	0	0	0	0	0			0.474667	0	0	0	0	0	0	0
		0.47715	0	0	0	0	0	0	0			0.47715	0	0	0	0	0	0	0			0.47715	0	0	0	0	0	0	0			0.47715	0	0	0	0	0	0	0
		0.479567	0	0	0	0	0	0	0			0.479567	0	0	0	0	0	0	0			0.479567	0	0	0	0	0	0	0			0.479567	0	0	0	0	0	0	0
		0.482033	0	0	0	0	0	0	0			0.482033	0	0	0	0	0	0	0			0.482033	0	0	0	0	0	0	0			0.482033	0	0	0	0	0	0	0
		0.484433	0	0	0	0	0	0	0			0.484433	0	0	0	0	0	0	0			0.484433	0	0	0	0	0	0	0			0.484433	0	0	0	0	0	0	0
		0.4869	0	0	0	0	0	0	0			0.4869	0	0	0	0	0	0	0			0.4869	0	0	0	0	0.0029323	0	0			0.4869	0	0	0	0	0	0	0
		0.489333	1.90491e-10	2.49089e-10	4.49645e-10	2.67763e-10	1.92845e-10	2.32049e-10	2.29576e-10			0.489333	1.75646e-10	2.18874e-10	2.40721e-10	2.2128e-10	1.40012e-10	1.55674e-10	1.3726e-10			0.489333	2.49515e-10	2.51315e-10	3.01695e-10	3.75372e-10	1.77019e-10	1.5001e-10	1.51725e-10			0.489333	2.27875e-10	2.98922e-10	3.94192e-10	4.2003e-10	9.65179e-11	7.27148e-11	1.52587e-10
		0.491783	1.26994e-07	1.66059e-07	2.99762e-07	1.78508e-07	1.28563e-07	1.54699e-07	1.5305e-07			0.491783	1.17097e-07	1.45916e-07	1.6048e-07	0.100234	9.33409e-08	1.03782e-07	9.15062e-08			0.491783	1.66343e-07	1.67543e-07	2.01129e-07	2.50247e-07	1.18012e-07	1.00006e-07	1.0115e-07			0.491783	1.51916e-07	1.99281e-07	2.62794e-07	2.8002e-07	6.43448e-08	4.84762e-08	1.01724e-07
		0.494217	3.09158e-05	4.04259e-05	7.29751e-05	0	3.12978e-05	3.76604e-05	3.72591e-05			0.494217	2.85064e-05	3.55222e-05	3.90678e-05	3.59127e-05	2.27233e-05	2.52652e-05	2.22767e-05			0.494217	4.0495e-05	4.07872e-05	4.89636e-05	6.0921e-05	2.87293e-05	2.43458e-05	2.46242e-05			0.494217	3.6983e-05	4.85136e-05	6.39755e-05	6.81688e-05	1.56644e-05	1.18013e-05	2.47642e-05
		0.496667	0.00278658	0.00364376	0.00657757	0.00391693	0.00282102	0.0033945	0.00335833			0.496667	0.00256941	0.00320178	0.00352135	0.00323697	0.00204815	0.00227726	0.00200789			0.496667	0.00365	0.00367633	2.44133	5.49107e-05	0.0025895	0.0021944	0.0022195			0.496667	0.00333344	0.00437275	0.00576639	0.00614436	0.0014119	0.0010637	0.0022321
		0.499083	0.0922652	0.120647	0.217787	0.129692	0.0934054	0.112394	0.111196			0.499083	0.0850747	0.106013	2.00493	0.107178	0.0678154	0.0754013	0.0664825			0.499083	0.120854	0.121725	0.146127	0.181812	0.0857398	0.0726578	0.0734888			0.499083	0.110372	0.144784	0.190929	0.203443	0.0467488	0.0352197	0.0739062
		0.501533	1.12402	1.46978	2.65319	1.57997	1.13791	0.0093924	1.35464			0.501533	1.03642	1.00943	1.42041	1.3057	0.82616	0.918575	0.809922			0.501533	1.4723	1.48292	1.78019	0	1.04452	0.885153	0.895276			0.501533	1.34461	1.76383	2.32599	2.47845	0.569517	0.429063	0.900361
		0.503967	5.03751	6.5871	11.8908	7.08093	5.09976	6.13649	6.0711			0.503967	4.64492	5.78809	6.36582	5.85172	3.70259	4.11677	3.62982			0.503967	6.59838	12.4378	7.97825	9.92662	4.68123	3.96698	4.01235			0.503967	6.02611	7.90494	10.4243	11.1076	2.5524	1.92293	4.03514
		0.506433	8.30545	10.8603	19.6046	11.6745	8.40808	10.1174	10.0096			0.506433	7.65817	9.54295	10.4955	9.64785	6.10454	6.78741	5.98456			0.506433	10.8789	10.9574	13.1539	16.3662	7.71805	6.54045	6.61525			0.506433	9.93539	13.033	17.1868	18.3134	4.20819	3.17037	6.65282
		0.517767	5.03751	6.58711	11.8908	7.08094	5.09976	0	6.0711			0.517767	4.64492	5.78809	6.36582	5.85172	3.70259	4.11677	0.209434			0.517767	19.0092	6.64598	7.97826	9.92662	4.68123	3.96698	4.01235			0.517767	6.02612	7.90494	10.4243	11.1076	2.5524	1.92293	4.03514
		0.52985	1.12407	1.46985	2.65331	1.58004	1.13796	1.3693	1.35471			0.52985	1.03647	1.29156	1.42047	1.30575	0.826197	0.918617	0.809958			0.52985	1.47236	0	1.78027	2.21503	1.04457	0.885193	0.895316			0.52985	1.34467	1.76391	2.32609	2.47856	0.569542	0.429083	0.900401
		0.542183	0.0967236	0.126477	0.228311	0.135959	0.0979188	0.117825	0.116569			0.542183	0.0891855	0.111135	0.122228	0.112357	0.0710923	0.0790447	0.0696949			0.542183	0.126693	0.127607	0.153188	0.190598	0.0898828	0.0761687	0.0770398			0.542183	0.115706	0.15178	0.200154	0.213274	0.0490077	0.0369215	0.0774774
		0.55435	0.150411	0.196679	0.355036	0.211424	0.15227	0.183224	0.181272			0.55435	0.138689	0.172822	0.190072	0.174722	0.110553	0.122919	0.10838			0.55435	0.197016	0.198437	0.238216	0.296391	0.139773	0.118447	0.119801			0.55435	0.179929	0.236027	0.311252	0.331653	0.0762099	0.0574151	0.120482
		0.566467	1.79846	2.35169	4.24518	2.528	1.82069	2.19082	2.16747			0.566467	1.6583	2.06643	2.27269	2.08915	1.32188	1.46975	1.2959			0.566467	2.35572	2.37271	2.84835	3.54395	5.67127	1.41627	1.43247			0.566467	2.15141	2.82218	3.72164	3.96558	0.911242	0.686513	1.4406
		0.579	8.06002	10.5394	19.0252	11.3295	8.15962	9.81838	9.71376			0.579	7.43187	9.26095	10.1853	9.36275	5.92415	6.58683	5.80771			0.579	10.5574	25.6336	12.7652	15.8826	7.48997	6.34717	6.41976			0.579	9.64179	12.6479	16.679	17.7722	4.08384	3.07669	6.45622
		0.59165	13.2887	17.3765	31.3673	0.00943	13.4529	16.1878	16.0153			0.59165	12.2531	15.2687	16.7927	15.4366	9.76726	10.8598	9.57528			0.59165	17.4062	17.5318	21.0463	26.186	12.3489	10.4647	10.5844			0.59165	15.8966	20.8529	27.4989	29.3014	6.7331	5.0726	10.6445
		0.604033	8.06002	10.5394	19.0252	11.3295	8.15962	9.81838	9.71376			0.604033	7.43187	9.26095	10.1853	9.36275	5.92415	6.58683	5.80771			0.604033	10.5574	10.6336	12.7652	15.8826	7.48997	6.34717	6.41976			0.604033	9.64179	12.6479	16.679	17.7722	4.08384	3.07669	6.45622
		0.616267	1.79843	2.35165	4.2451	2.52795	1.82066	2.19078	2.16743			0.616267	1.65827	2.0664	2.27265	2.08911	1.32186	1.46972	1.29588			0.616267	2.35568	0	2.8483	3.54389	1.67124	1.41624	1.43244			0.616267	2.15137	2.82213	3.72158	3.96551	0.911227	0.686502	1.44058
		0.628533	0.147624	0.193035	0.348459	0.207507	0.149449	0.17983	0.177914			0.628533	0.136119	0.16962	0.18655	0.171485	0	0.120642	0.106372			0.628533	0.193366	0.194761	0.233803	0.2909	0.137184	0.116252	0.117582			0.628533	0.176595	0.231654	0.305485	0.325509	0.074798	0.0563515	0.11825
		0.640767	0.00445832	0	0.0105236	0.0062668	0.00451341	0.00543094	0.00537307			0.640767	0.00411087	0.000170869	0.000187924	0.000172747	0.00318049	0.00353627	0.00311798			0.640767	0.00583973	0	0	0	0.00402113	0.0034076	0.00344657			0.640767	0.00533326	0.000984229	0.00129791	0.00071074	0.00219249	0.00165178	0.00346614
		0.652967	4.95485e-05	6.47901e-05	0.000116956	6.96474e-05	5.01608e-05	6.03579e-05	5.97147e-05			0.652967	4.5687e-05	5.69311e-05	0.20392	5.7557e-05	3.64184e-05	4.04922e-05	3.57026e-05			0.652967	6.4901e-05	6.53692e-05	7.84733e-05	9.76373e-05	4.60442e-05	3.90189e-05	3.94651e-05			0.652967	5.92723e-05	7.77522e-05	0.000102533	0.000109254	2.51052e-05	1.89138e-05	3.96893e-05
		0.664917	2.01941e-07	2.64061e-07	4.76672e-07	2.83857e-07	2.04437e-07	2.45997e-07	2.43376e-07			0.664917	1.86203e-07	2.3203e-07	2.5519e-07	2.34581e-07	1.48428e-07	1.65031e-07	1.4551e-07			0.664917	2.64513e-07	2.66421e-07	3.71983e-07	3.97934e-07	1.87659e-07	1.59027e-07	1.60846e-07			0.664917	2.41572e-07	3.16889e-07	4.17885e-07	4.45277e-07	1.02319e-07	7.70853e-08	1.61758e-07
		0.6769	3.03952e-10	3.97451e-10	7.17463e-10	4.27248e-10	3.07708e-10	3.70262e-10	3.66316e-10			0.6769	0	3.4924e-10	3.84099e-10	3.53079e-10	2.23406e-10	2.48397e-10	2.19015e-10			0.6769	3.98132e-10	4.01003e-10	4.8139e-10	5.9895e-10	2.82455e-10	2.39359e-10	2.42096e-10			0.6769	3.63603e-10	4.76966e-10	6.28981e-10	6.70208e-10	1.54006e-10	1.16025e-10	2.43471e-10
		0.6889	0	0	0	0	0	0	0.200933			0.6889	0	0	0	0	0	0	0			0.6889	0	0	0	0	0	0	0			0.6889	0	0	0	0	0	0	0
		0.701	0	0	0	0	0	0	0			0.701	0	0	0	0	0	0	0			0.701	0	0	0	0	0	0	0			0.701	0	0	0	0	0	0	0
		0.713067	0	0	0	0	0	0	0			0.713067	0	0	0	0	0	0	0			0.713067	0	0	0	0	0	0	0			0.713067	0	0	0	0	0	0	0
		0.725217	0	0	0	0	0	0	0			0.725217	0	0	0	0	0	0	0			0.725217	0	0	0	0	0	0	0			0.725217	0	0	0	0	0	0	0
		0.737217	0	0	0	0	0	0	0			0.737217	0	0	0	0	0	0	0			0.737217	0	0	0	0	0	0	0			0.737217	0	0	0	0	0	0	0
		0.749183	0	0	0	0	0	0	0			0.749183	0	0	0	0	0	0	0			0.749183	0	0	0	0	0	0	0			0.749183	0	0	0	0	0	0	0
		0.7611	0	0	0	0	0	0	0			0.7611	0	0	0	0	0	0	0			0.7611	0	0	0	0	0	0	0			0.7611	0	0	0	0	0	0	0
		0.773	0	0	0	0	0	0	0			0.773	0	0	0	0	0	0	0			0.773	0	0	0	0	0	0	0			0.773	0	0	0	0	0	0	0
		0.7848	0	12.493	0	0	0	0	0			0.7848	0	10.6114	11.6706	10.7281	0.206568	0.229675	0.202508			0.7848	0	12.6047	15.1314	18.8267	0.261166	0.221318	0.223849			0.7848	0	12.8832	16.9892	19.5434	0.142398	0.10728	0.225121
		0.796467	0	0	0	0	0	0	0			0.796467	0	0	0	0	0	0	0			0.796467	0	0	0	0	0	0	0			0.796467	0	0	0	0	0	0	0
		0.8082	0	0	0	0	0	0	0			0.8082	0	0	0	0	0	0	0			0.8082	0	0	0	0	0	0	0			0.8082	0	0	0	0	0	0	0
		0.819883	1.90491e-10	2.49089e-10	4.49645e-10	2.67763e-10	1.92845e-10	2.32049e-10	2.29576e-10			0.819883	1.75646e-10	2.18874e-10	2.40721e-10	2.2128e-10	1.40012e-10	1.55674e-10	1.3726e-10			0.819883	2.49515e-10	2.51315e-10	3.01695e-10	3.75372e-10	1.77019e-10	1.5001e-10	1.51725e-10			0.819883	2.27875e-10	2.98922e-10	3.94192e-10	4.2003e-10	9.65179e-11	7.27148e-11	1.52587e-10
		0.831483	1.26994e-07	1.66059e-07	2.99762e-07	1.78508e-07	1.28563e-07	1.54699e-07	1.5305e-07			0.831483	1.17097e-07	1.45916e-07	1.6048e-07	1.4752e-07	9.33409e-08	1.03782e-07	9.15062e-08			0.831483	1.66343e-07	1.67543e-07	2.01129e-07	2.50247e-07	1.18012e-07	1.00006e-07	1.0115e-07			0.831483	1.51916e-07	1.99281e-07	2.62794e-07	2.8002e-07	6.43448e-08	4.84762e-08	1.01724e-07
		0.843	3.09158e-05	1.09432	7.29751e-05	4.34566e-05	3.12978e-05	3.76604e-05	3.72591e-05			0.843	2.85064e-05	0.929509	1.02229	0.939727	0.0181164	0.0201429	0.0177603			0.843	4.0495e-05	1.1041	1.32544	1.64912	0.0229047	0.0194099	0.0196319			0.843	3.6983e-05	1.12851	1.48818	1.71191	0.0124886	0.00940867	0.0197435
		0.8546	0.00278658	0.00364376	0.00657757	0.00391693	0.00282102	0.0033945	1.00034			0.8546	0.00256941	0.00320178	0.00352135	0.00323697	0.00204815	0.00227726	0.00200789			0.8546	0.00365	0.00367633	0.0044133	0.00549107	0.0025895	0.0021944	0.0022195			0.8546	0.00333344	0.00437275	0.00576639	0.00614436	0.0014119	0.0010637	0.0022321
		0.866017	0.0922652	0.120647	0.217787	0.129692	0.0934054	0.112394	0.111196			0.866017	0.0850747	0.106013	0.116594	0.107178	0.0678154	0.0754013	0.0664825			0.866017	0.120854	0.121725	0.146127	0.181812	0.0857398	0.0726578	0.0734888			0.866017	0.110372	0.144784	0.190929	0.203443	0.0467488	0.0352197	0.0739062
		0.877533	1.12402	1.46978	2.65319	1.57997	1.13791	1.36923	1.35464			0.877533	1.03642	1.2915	1.42041	1.3057	0.82616	0.918575	0.809922			0.877533	1.4723	1.48292	1.78019	2.21493	1.04452	0.885153	0.895276			0.877533	1.34461	1.76383	2.32599	2.47845	0.569517	0.429063	0.900361
		0.8889	5.03751	6.5871	11.8908	7.08093	5.09976	6.13649	6.0711			0.8889	4.64492	5.78809	6.36582	5.85172	3.70259	4.11677	3.62982			0.8889	6.59838	6.64598	7.97825	9.92662	4.68123	3.96698	4.01235			0.8889	6.02611	7.90494	10.4243	11.1076	2.5524	1.92293	4.03514
		0.8914	8.30545	10.8603	0	11.6745	8.40808	10.1174	10.0096			0.8914	7.65817	9.54295	10.4955	9.64785	6.10454	6.78741	5.98456			0.8914	10.8789	10.9574	13.1539	16.3662	7.71805	6.54045	6.61525			0.8914	9.93539	13.033	17.1868	18.3134	4.20819	3.17037	6.65282
		0.902717	5.03751	0	0.200943	7.08093	5.09976	6.13649	6.0711			0.902717	4.64492	5.78809	6.36582	5.85172	3.70259	4.11677	3.62982			0.902717	6.59838	6.64598	7.97825	9.92662	4.68123	3.96698	4.01235			0.902717	6.02611	7.90494	10.4243	11.1076	2.5524	1.92293	4.03514
		1.20394	1.12402	1.46978	2.65319	1.57997	43.0294	1.36923	0			0.91425	1.03642	1.2915	1.42041	1.3057	0.82616	0.918575	0.809922			0.91425	1.4723	1.48292	1.78019	2.21493	1.04452	0.885153	0.895276			0.91425	1.34461	1.76383	2.32599	2.47845	0.569517	0.429063	0.900361
		0.916767	0.0922652	0.120647	0.217787	0.129692	0.0934054	0.112394	0.111196			0.916767	0.0850747	0.106013	0.116594	0.107178	0.0678154	0.0754013	0.0664825			0.916767	0.120854	0.121725	0.146127	0.181812	0.0857398	0.0726578	0.0734888			0.916767	0.110372	0.144784	0.190929	0.203443	0.0467488	0.0352197	0.0739062
		0.928383	0.00281677	0.00368324	0.00664882	0.00395937	0.00285157	0.00343127	0.00339471			0.928383	0.00259725	0.00323646	0.0035595	0.00327204	0.00207034	0.00230193	0.00202965			0.928383	0.00368954	0.00371616	0.00446111	0.00555056	0.00261755	0.00221817	0.00224354			0.928383	0.00336956	0.00442012	0.00582886	0.00621092	0.0014272	0.00107522	0.00225628
		0.9309	0.00281677	0.00368324	0.00664882	0.00395937	0.00285157	0.00343127	0.00339471			0.9309	0.00259725	0.00323646	0.0035595	0.00327204	0.00207034	0.00230193	0.00202965			0.9309	0.00368954	0.00371616	0.00446111	0.00555056	0.00261755	0.00221817	0.00224354			0.9309	0.00336956	0.00442012	0.00582886	0.00621092	0.0014272	0.00107522	0.00225628
		0.93335	0.0922652	0.120647	0.217787	0.129692	0.0934054	0.112394	0.111196			0.93335	0.0850747	0.106013	0.116594	0.107178	0.0678154	0.0754013	0.0664825			0.93335	0.120854	0.121725	0.146127	0.181812	0.0857398	0.0726578	0.0734888			0.93335	0.110372	0.144784	0.190929	0.203443	0.0467488	0.0352197	0.0739062
		0.9447	1.12402	1.46978	2.65319	1.57997	1.13791	1.36923	1.35464			0.9447	1.03642	1.2915	1.42041	1.3057	0.82616	0.918575	0.809922			0.9447	1.4723	1.48292	1.78019	2.21493	1.04452	0.885153	0.895276			0.9447	1.34461	1.76383	2.32599	2.47845	0.569517	0.429063	0.900361
		0.9472	5.03751	6.5871	11.8908	7.08093	5.09976	6.13649	6.0711			0.9472	4.64492	5.78809	6.36582	5.85172	3.70259	4.11677	3.62982			0.9472	6.59838	6.64598	7.97825	9.92662	4.68123	3.96698	4.01235			0.9472	0.026115	2.03493	10.4243	11.1076	2.5524	1.92293	4.03514
		0.958517	8.30545	10.8603	19.6046	11.6745	8.40808	10.1174	10.0096			0.958517	7.65817	9.54295	10.4955	9.64785	6.10454	6.78741	5.98456			0.958517	10.8789	10.9574	13.1539	16.3662	7.71805	6.54045	6.61525			0.958517	9.93539	13.033	17.1868	18.3134	4.20819	3.17037	6.65282
		0.961	5.03751	6.5871	11.8908	7.08093	5.09976	6.13649	6.0711			0.961	4.64492	5.78809	6.36582	5.85172	3.70259	4.11677	3.62982			0.961	6.59838	6.64598	7.97825	9.92662	4.68123	3.96698	4.01235			0.961	6.02611	7.90494	10.4243	11.1076	2.5524	1.92293	4.03514
		0.96345	1.12402	1.46978	2.65319	1.57997	1.13791	1.36923	1.35464			0.96345	1.03642	1.2915	1.42041	1.3057	0.82616	0.918575	0.809922			0.96345	1.4723	1.48292	1.78019	2.21493	1.04452	0.885153	0.895276			0.96345	1.34461	1.76383	2.32599	2.47845	0.569517	0.429063	0.900361
		0.965933	0.0922652	0.120647	0.217787	0.129692	0.0934054	0.112394	0.111196			0.965933	0.0850747	0.106013	0.116594	0.107178	0.0678154	0.0754013	0.0664825			0.965933	0.120854	0.121725	0.146127	0.181812	0.0857398	0.0726578	0.0734888			0.965933	0.110372	0.144784	0.190929	0.203443	0.0467488	0.0352197	0.0739062
		0.968367	0.00278658	0.00364376	0.00657757	0.00391693	0.00282102	0.0033945	0.00335833			0.968367	0.00256941	0.00320178	0.00352135	0.00323697	0.00204815	0.00227726	0.00200789			0.968367	0.00365	0.00367633	0.0044133	0.00549107	0.0025895	0.0021944	0.0022195			0.968367	0.00333344	0.00437275	0.00576639	0.00614436	0.0014119	0.0010637	0.0022321
		0.970833	3.09158e-05	4.04259e-05	7.29751e-05	4.34566e-05	3.12978e-05	3.76604e-05	3.72591e-05			0.970833	2.85064e-05	3.55222e-05	3.90678e-05	3.59127e-05	2.27233e-05	2.52652e-05	2.22767e-05			0.970833	4.0495e-05	4.07872e-05	4.89636e-05	6.0921e-05	2.87293e-05	2.43458e-05	2.46242e-05			0.970833	3.6983e-05	4.85136e-05	6.39755e-05	6.81688e-05	1.56644e-05	1.18013e-05	2.47642e-05
		0.973267	1.26994e-07	1.66059e-07	2.99762e-07	1.78508e-07	1.28563e-07	1.54699e-07	1.5305e-07			0.973267	1.17097e-07	1.45916e-07	1.6048e-07	1.4752e-07	9.33409e-08	1.03782e-07	9.15062e-08			0.973267	1.66343e-07	1.67543e-07	2.01129e-07	2.50247e-07	1.18012e-07	1.00006e-07	1.0115e-07			0.973267	1.51916e-07	1.99281e-07	2.62794e-07	2.8002e-07	6.43448e-08	4.84762e-08	1.01724e-07
		0.97575	1.90491e-10	2.49089e-10	4.49645e-10	2.67763e-10	1.92845e-10	2.32049e-10	2.29576e-10			0.97575	1.75646e-10	2.18874e-10	2.40721e-10	2.2128e-10	1.40012e-10	1.55674e-10	1.3726e-10			0.97575	2.49515e-10	2.51315e-10	3.01695e-10	3.75372e-10	1.77019e-10	1.5001e-10	1.51725e-10			0.97575	2.27875e-10	2.98922e-10	3.94192e-10	4.2003e-10	9.65179e-11	7.27148e-11	1.52587e-10
		0.978183	4.55376e-06	5.95454e-06	1.07489e-05	6.40095e-06	4.61003e-06	5.5472e-06	5.48809e-06			0.978183	4.19886e-06	5.23226e-06	5.75451e-06	5.28978e-06	3.34703e-06	3.72143e-06	3.28124e-06			0.978183	5.96473e-06	6.00776e-06	7.2121e-06	8.97336e-06	4.23169e-06	3.58603e-06	3.62704e-06			0.978183	5.44743e-06	7.14583e-06	9.42329e-06	1.0041e-05	2.30729e-06	1.73827e-06	3.64764e-06
		0.98065	1.15354	1.50838	2.72286	1.62146	1.16779	1.40519	1.39022			0.98065	1.06364	1.32541	1.45771	1.33998	0.847855	0.942697	0.83119			0.98065	1.51096	1.52186	1.82694	2.27309	1.07195	0.908397	0.918786			0.98065	1.37992	1.81015	2.38706	2.54353	0.584472	0.440331	0.924004
		0.983083	0	0	0	0	0	0	0			0.983083	0	0	0	0	0	0	0			0.983083	0	0	0	0	0	0	0			0.983083	0	0	0	0	0	0	0
		0.985583	0	0	0	0	0	0	0			0.985583	0	0	0	0	0	0	0			0.985583	0	0	0	0	0	0	0			0.985583	0	0	0	0	0	0	0
		0.988017	0	0	0	0	0	0	0			0.988017	0	0	0	0	0	0	0			0.988017	0	0	0	0	0	0	0			0.988017	0	0	0	0	0	0	0
		0.9905	0	0	0	0	0	0	0			0.9905	0	0	0	0	0	0	0			0.9905	0	0	0	0	0	0	0			0.9905	0	0	0	0	0	0	0
		0.992933	0	0	0	0	0	0	0			0.992933	0	1.24507	1.36935	1.25876	0.0242372	0.0269484	0.0237608			0.992933	0	1.47894	1.77541	2.20899	0.0306434	0.0259679	0.0262648			0.992933	0	1.51162	1.9934	2.29309	0.016708	0.0125875	0.0264141
		0.9954	0	0	0	0	0	0	0			0.9954	0	1.24507	1.36935	1.25876	0.0242372	0.0269484	0.0237608			0.9954	0	1.47894	1.77541	2.20899	0.0306434	0.0259679	0.0262648			0.9954	0	1.51162	1.9934	2.29309	0.016708	0.0125875	0.0264141
		1.00675	0	4.0323	0	0	0	0	0			1.00675	0	5.15959	5.67458	5.2163	0.100439	0.111674	0.0984651			1.00675	0	6.12875	7.35734	9.15407	0.126986	0.107611	0.108842			1.00675	0	6.26419	8.26066	9.50258	0.0692382	0.0521628	0.10946
		1.01855	0	0	0	0	0	0	0			1.01855	0	8.50205	9.35066	8.59551	0.165506	0.184019	0.162252			1.01855	0	10.0991	12.1235	15.0842	0.20925	0.177323	0.179351			1.01855	0	10.3222	13.612	15.6585	0.114092	0.0859548	0.18037
		1.03043	0	0	0	0	0	0	0			1.03043	0	5.15673	5.67144	5.21342	0.100384	0.111613	0.0984107			1.03043	0	6.12536	7.35327	9.14901	0.126916	0.107552	0.108782			1.03043	0	6.26072	8.25609	9.49733	0.0691999	0.052134	0.1094
		1.04223	0	0	0	0	0	0	0			1.04223	0	1.15062	1.26547	1.16327	0.0223987	0.0249042	0.0219584			1.04223	0	1.36675	1.64074	2.04142	0.0283188	0.023998	0.0242725			1.04223	0	1.39696	1.84218	2.11914	0.0154406	0.0116327	0.0244104
		1.05383	0	0	0	0	0	0	0			1.05383	0	0.0945214	0.103956	0.0955604	0.00184001	0.00204583	0.00180384			1.05383	0	0.112276	0.134783	0.167699	0.00232634	0.00197139	0.00199393			1.05383	0	0.114757	0.151332	0.174083	0.00126841	0.0009556	0.00200526
		1.06523	0	0	0	0	0	0	0			1.06523	0	0.00941217	0.0103516	0.00951564	0.000183223	0.000203718	0.000179621			1.06523	0	0.0111801	0.0134213	0.016699	0.00023165	0.000196305	0.00019855			1.06523	0	0.0114272	0.0150692	0.0173347	0.000126305	9.51559e-05	0.000199678
		1.07678	1.83204e-10	2.39559e-10	4.32443e-10	2.57519e-10	1.85468e-10	2.23171e-10	2.20793e-10			1.07678	1.68926e-10	0.217295	0.238984	0.219684	0.00422999	0.00470316	0.00414685			1.07678	2.39969e-10	0.258111	0.309853	0.385522	0.00534802	0.00453203	0.00458386			1.07678	2.19157e-10	0.263815	0.347897	0.4002	0.00291596	0.00219683	0.0046099
		1.08852	1.2179e-07	1.59254e-07	2.87478e-07	1.71193e-07	1.23295e-07	1.48359e-07	1.46778e-07			1.08852	1.12298e-07	2.64928	2.91372	2.67841	0.0515725	0.0573415	0.0505588			1.08852	1.59526e-07	3.14692	3.77776	4.70033	0.0652036	0.055255	0.0558869			1.08852	1.45691e-07	3.21646	4.24159	4.87928	0.0355517	0.026784	0.0562044
		1.09992	2.97707e-05	3.89285e-05	7.02721e-05	4.18469e-05	3.01386e-05	3.62654e-05	3.58789e-05			1.09992	2.74505e-05	11.9549	13.1482	12.0864	0.232743	0.258777	0.228168			1.09992	3.89951e-05	14.2005	17.0472	21.2103	0.294259	0.249361	0.252213			1.09992	3.56132e-05	14.5144	19.1403	22.0178	0.160442	0.120874	0.253646
		1.1024	0.00267832	0.00350221	0.00632204	0.00376476	0.00271142	0.00326262	0.00322786			1.1024	0.00246959	20.7054	22.7721	20.933	0.404971	0.450271	0.397011			1.1024	0.0035082	24.5945	29.5248	36.7351	0.512009	0.433888	0.43885			1.1024	0.00320394	25.1386	33.1506	38.1341	0.279168	0.21032	0.441343
		1.1049	0.0887	0.115985	0.209372	0.12468	0.0897961	0.108051	0.106899			1.1049	0.0817873	17.0235	18.7226	17.2106	0.394599	0.43874	0.386843			1.1049	0.116184	20.2171	24.2699	30.1968	0.498896	0.422775	0.42761			1.1049	0.106107	20.6834	27.2755	31.3606	0.272018	0.204934	0.43004
		1.11627	1.08059	1.41299	2.55067	1.51892	1.09394	1.31633	1.3023			1.11627	0.996375	11.2843	12.4106	11.4084	0.989735	1.10045	0.970282			1.11627	1.41541	13.3547	16.0319	19.947	1.25133	1.06041	1.07254			1.11627	1.29265	13.8884	18.3148	20.8787	0.682278	0.514016	1.07863
		1.12767	4.84286	6.33258	11.4313	6.80733	4.90271	5.89938	5.83651			1.12767	4.46544	6.7102	7.37996	6.78396	3.58183	3.9825	3.51143			1.12767	6.34342	7.75015	9.30377	11.5758	4.52855	3.8376	3.88149			1.12767	5.79327	8.99054	11.8559	12.7886	2.46915	1.86021	3.90353
		1.13953	7.98461	10.4408	18.8472	11.2235	8.08328	9.72653	9.62288			1.13953	7.36234	6.61993	7.28069	6.69271	5.819	6.46992	5.70463			1.13953	10.4586	7.49991	9.00336	11.2021	7.35703	6.23451	6.30581			1.13953	9.55158	9.42835	12.4333	12.9015	4.01135	3.02208	6.34163
		1.15145	4.84983	6.34169	11.4477	6.81712	4.90976	5.90786	5.84491			1.15145	4.47186	8.78241	9.65901	8.87896	3.62713	4.03287	3.55584			1.15145	6.35254	10.2113	12.2583	15.2519	4.58583	3.88613	3.93058			1.15145	5.8016	11.5076	15.1752	16.6057	2.50038	1.88374	3.9529
		1.16325	1.31125	1.71461	3.09514	1.84315	1.32746	1.59731	1.58029			1.16325	1.20906	5.20984	5.72985	5.26711	1.03587	1.15174	1.01551			1.16325	1.71754	6.12875	7.35734	9.15407	1.30966	1.10983	1.12252			1.16325	1.56858	6.55366	8.64239	9.71162	0.714078	0.537973	1.1289
		1.1751	2.89875	3.79044	6.84234	4.0746	2.93457	3.53114	3.49351			1.1751	2.67284	1.26175	1.38769	1.27562	2.09032	2.32415	2.04923			1.1751	3.79692	1.36679	1.64078	2.04148	2.64282	2.23958	2.26519			1.1751	3.46763	2.03693	2.68613	2.58132	1.44097	1.0856	2.27806
		1.18708	12.5965	16.4713	29.7333	17.7061	12.7521	15.3445	15.181			1.18708	11.6148	14.4733	15.9179	14.6324	9.25846	10.2941	9.07648			1.18708	16.4995	16.6185	19.9499	24.8218	11.7056	9.91957	10.033			1.18708	15.0685	19.7666	26.0664	27.775	6.38235	4.80835	10.09
		1.19907	20.7636	27.1508	49.0115	29.1863	21.0202	25.2934	25.0239			1.19907	19.1455	23.8574	26.2387	24.1197	15.2614	16.9685	14.9614			1.19907	27.1972	27.3935	32.8848	40.9156	19.2951	16.3511	16.5381			1.19907	24.8385	32.5827	42.9671	45.7835	10.5205	7.92594	16.6321
		1.21103	12.5938	16.4678	29.7269	17.7023	12.7494	15.3412	15.1778			1.21103	11.6123	14.4702	15.9146	14.6293	9.25649	10.2919	9.07455			1.21103	16.496	16.615	19.9457	24.8166	11.7031	9.91746	10.0309			1.21103	15.0653	19.7624	26.0609	27.7691	6.381	4.80733	10.0878
		1.22293	2.81005	3.67446	6.63297	3.94993	2.84478	3.42309	3.38661			1.22293	2.59105	3.22875	3.55102	3.26424	2.0654	2.29644	2.02481			1.22293	3.68074	3.7073	4.45047	5.53732	2.61131	2.21288	2.23819			1.22293	3.36152	4.40958	5.81496	6.19612	1.42379	1.07266	2.2509
		1.23483	0.230662	0.301617	0.544466	0.324229	0.233513	0.280984	0.27799			1.23483	0.212686	0.265031	0.291484	0.267944	0.169538	0.188503	0.166206			1.23483	0.302133	0.304313	0.365316	0.45453	0.214349	0.181644	0.183722			1.23483	0.27593	0.361959	0.47732	0.508607	0.116872	0.088049	0.184765
		1.2467	0.00696593	0.00910873	0.0164427	0.0097916	0.00705201	0.00848561	0.00839519			1.2467	0.00642305	0.00800384	0.00880273	0.00809183	0.00511999	0.00569272	0.00501935			1.2467	0.00912432	0.00919014	0.0110324	0.0137266	0.00647326	0.00548559	0.00554832			1.2467	0.00833298	0.010931	0.0144149	0.0153598	0.00352949	0.00265905	0.00557984
		1.25855	7.73414e-05	0.000101133	0.00018256	0.000108714	7.82972e-05	9.42142e-05	9.32102e-05			1.25855	7.13139e-05	8.88657e-05	9.77356e-05	8.98425e-05	5.68463e-05	6.32052e-05	5.5729e-05			1.25855	0.000101306	0.000102037	0.000122492	0.000152405	7.18715e-05	6.09055e-05	6.16021e-05			1.25855	9.25196e-05	0.000121366	0.000160047	0.000170537	3.91872e-05	2.95229e-05	6.19519e-05
		1.26997	3.16444e-07	4.13786e-07	7.4695e-07	4.44807e-07	3.20355e-07	3.8548e-07	3.81372e-07			1.26997	2.91783e-07	3.63594e-07	3.99885e-07	3.67591e-07	2.32588e-07	2.58606e-07	2.28017e-07			1.26997	4.14494e-07	4.17484e-07	5.01175e-07	6.23567e-07	2.94064e-07	2.49196e-07	2.52046e-07			1.26997	3.78546e-07	4.96569e-07	6.54832e-07	6.97754e-07	1.60336e-07	1.20794e-07	2.53478e-07
		1.28135	6.65157e-10	8.69766e-10	1.57007e-09	9.34972e-10	6.73376e-10	8.10267e-10	8.01632e-10			1.28135	6.13318e-10	7.64264e-10	8.40547e-10	7.72665e-10	4.88893e-10	5.43581e-10	4.79284e-10			1.28135	8.71255e-10	8.7754e-10	1.05345e-09	0	6.18113e-10	5.23803e-10	5.29793e-10			1.28135	7.95693e-10	1.04377e-09	1.37643e-09	1.46666e-09	3.3702e-10	2.53905e-10	5.32803e-10
		1.293	1.26994e-07	1.66059e-07	2.99762e-07	1.78508e-07	1.28563e-07	1.54699e-07	1.5305e-07			1.293	1.17097e-07	1.45916e-07	1.6048e-07	1.4752e-07	9.33409e-08	1.03782e-07	9.15062e-08			1.293	1.66343e-07	1.67543e-07	2.01129e-07	2.50247e-07	1.18012e-07	1.00006e-07	1.0115e-07			1.293	1.51916e-07	1.99281e-07	2.62794e-07	2.8002e-07	6.43448e-08	4.84762e-08	1.01724e-07
		1.3045	3.1124e-05	4.06981e-05	7.34665e-05	4.37492e-05	3.15086e-05	3.7914e-05	3.751e-05			1.3045	2.86984e-05	3.57615e-05	3.9331e-05	3.61546e-05	2.28762e-05	2.54352e-05	2.24266e-05			1.3045	4.07677e-05	4.10619e-05	4.92932e-05	6.13311e-05	2.89227e-05	2.45098e-05	2.47901e-05			1.3045	3.7232e-05	4.88404e-05	6.44064e-05	6.8628e-05	1.57698e-05	1.18807e-05	2.49308e-05
		1.316	0.00281677	0.00368324	0.00664882	0.00395937	0.00285157	0.00343127	0.00339471			1.316	0.00259725	0.00323646	0.0035595	0.00327204	0.00207034	0.00230193	0.00202965			1.316	0.00368954	0.00371616	0.00446111	0.00555056	0.00261755	0.00221817	0.00224354			1.316	0.00336956	0.00442012	0.00582886	0.00621092	0.0014272	0.00107522	0.00225628
		1.32753	0.0950518	0.124291	0.224365	0.133609	0.0962264	0.115788	0.114554			1.32753	0.0876441	0.109214	0.120115	0.110415	0.0698635	0.0776785	0.0684904			1.32753	0.124504	0.125402	0.15054	1.21093	0.0883293	0.0748522	0.0757083			1.32753	0.113706	0.149157	0.196695	0.209588	0.0481607	0.0362834	0.0761383
		1.33905	1.21629	1.59043	2.87097	1.70966	1.23131	1.48163	1.46584			1.33905	1.12149	1.39751	1.537	1.41287	0.893975	0.993976	0.876404			1.33905	1.59315	1.60464	1.92631	2.39674	1.13026	0.957811	0.968765			1.33905	1.45498	1.90861	2.51691	2.68189	0.616265	0.464283	0.974267
		1.35073	6.16153	8.05689	14.544	8.6609	6.23767	7.50573	7.42574			1.35073	5.68134	7.07959	7.78623	7.15742	4.52875	5.03535	4.43974			1.35073	8.07067	8.1289	9.75844	12.1416	5.72576	4.85213	4.90763			1.35073	7.37072	9.66878	12.7503	13.5861	3.12191	2.35199	4.9355
		1.36215	13.343	17.4474	31.4953	18.7554	13.5078	16.2538	16.0806			1.36215	12.3031	15.331	16.8613	15.4996	9.80714	10.9042	9.61438			1.36215	17.4773	17.6033	21.1322	12.0949	12.3993	10.5074	10.6276			1.36215	15.9615	20.938	27.6112	29.421	6.76059	5.09331	10.688
		1.36465	13.343	112.094	31.4953	18.7554	13.5078	16.2538	16.0806			1.36465	12.3031	95.7233	105.278	96.7755	11.3721	12.6442	11.1486			1.36465	17.4773	113.096	135.768	0	14.3779	12.1841	12.3235			1.36465	15.9615	118.541	156.322	177.482	7.8394	5.90606	12.3935
		1.376	6.16153	8.05689	14.544	8.6609	6.23767	7.50573	7.42574			1.376	5.68134	7.07959	7.78623	7.15742	4.52875	5.03535	4.43974			1.376	8.07067	8.1289	9.75844	12.1416	5.72576	4.85213	4.90763			1.376	7.37072	9.66878	12.7503	13.5861	3.12191	2.35199	4.9355
		1.38757	1.21629	1.59043	2.87097	1.70966	1.23131	1.48163	1.46584			1.38757	1.12149	1.39751	1.537	1.41287	0.893975	0.993976	0.876404			1.38757	1.59315	1.60464	1.92631	2.39674	1.13026	0.957811	0.968765			1.38757	1.45498	1.90861	2.51691	2.68189	0.616265	0.464283	0.974267
		1.39007	0.0950518	0.124291	0.224365	0.133609	0.0962264	0.115788	0.114554			1.39007	0.0876441	0.109214	0.120115	0.110415	0.0698635	0.0776785	0.0684904			1.39007	0.124504	0.125402	0.15054	0.187304	0.0883293	0.0748522	0.0757083			1.39007	0.113706	0.149157	0.196695	0.209588	0.0481607	0.0362834	0.0761383
		1.4014	0.00281677	0.00368324	0.00664882	0.00395937	0.00285157	0.00343127	0.00339471			1.4014	0.00259725	0.00323646	0.0035595	0.00327204	0.00207034	0.00230193	0.00202965			1.4014	0.00368954	0.00371616	0.00446111	0.00555056	0.00261755	0.00221817	0.00224354			1.4014	0.00336956	0.00442012	0.00582886	0.00621092	0.0014272	0.00107522	0.00225628
		1.41292	3.12281e-05	4.08342e-05	7.37122e-05	4.38955e-05	3.1614e-05	3.80408e-05	3.76354e-05			1.41292	2.87944e-05	3.58811e-05	3.94625e-05	3.62755e-05	2.29528e-05	2.55203e-05	2.25016e-05			1.41292	4.09041e-05	4.11992e-05	4.94581e-05	6.15362e-05	2.90195e-05	2.45918e-05	2.4873e-05			1.41292	3.73566e-05	4.90037e-05	6.46218e-05	6.88575e-05	1.58226e-05	1.19205e-05	2.50142e-05
		1.41538	3.1124e-05	4.06981e-05	7.34665e-05	4.37492e-05	3.15086e-05	3.7914e-05	3.751e-05			1.41538	2.86984e-05	3.57615e-05	3.9331e-05	3.61546e-05	2.28762e-05	2.54352e-05	2.24266e-05			1.41538	4.07677e-05	4.10619e-05	4.92932e-05	6.13311e-05	2.89227e-05	2.45098e-05	2.47901e-05			1.41538	3.7232e-05	4.88404e-05	6.44064e-05	6.8628e-05	1.57698e-05	1.18807e-05	2.49308e-05
		1.41783	0.00278658	0.00364376	0.00657757	0.00391693	0.00282102	0.0033945	0.00335833			1.41783	0.00256941	0.00320178	0.00352135	0.00323697	0.00204815	0.00227726	0.00200789			1.41783	0.00365	0.00367633	0.0044133	0.00549107	0.0025895	0.0021944	0.0022195			1.41783	0.00333344	0.00437275	0.00576639	0.00614436	0.0014119	0.0010637	0.0022321
		1.42033	0.0922652	0.120647	0.217787	0.129692	0.0934054	0.112394	0.111196			1.42033	1.20932	0.106013	0.116594	0.107178	0.0678154	0.0754013	0.0664825			1.42033	0.120854	0.121725	0.146127	0.181812	0.0857398	0.0726578	0.0734888			1.42033	0.110372	0.144784	0.190929	0.203443	0.0467488	0.0352197	0.0739062
		1.43163	1.12405	1.46982	2.65326	1.58001	1.13794	1.36927	10.0349			1.43163	1.03645	1.29153	1.42044	1.30573	0.826183	0.918601	0.809944			1.43163	1.47234	1.48296	1.78024	2.21499	1.04455	0.885178	0.895301			1.43163	1.34465	1.76388	2.32605	2.47851	0.569533	0.429075	0.900386
		1.43412	5.0403	6.59075	11.8973	7.08485	5.10258	6.13988	6.07446			1.43412	4.64749	5.79129	6.36934	5.85496	3.70464	4.11905	3.63183			1.43412	6.60203	6.64966	7.98267	9.93211	4.68382	3.96918	4.01457			1.43412	6.02945	7.90932	10.4301	11.1138	2.55381	1.92399	4.03737
		1.43657	8.39771	10.9809	19.8224	11.8042	8.50149	10.2298	439.043			1.43657	7.74325	9.64897	10.6121	9.75503	6.17236	6.86281	6.05104			1.43657	10.9997	11.0791	13.3001	16.548	7.80379	6.61311	6.68874			1.43657	10.0458	13.1778	17.3778	18.5168	4.25494	3.2056	6.72673
		1.43907	6.16153	8.05689	14.544	8.6609	6.23767	7.50573	7.42574			1.43907	5.68134	7.07959	7.78623	7.15742	4.52875	5.03535	4.43974			1.43907	8.07067	8.1289	9.75844	12.1416	5.72576	4.85213	4.90763			1.43907	7.42045	3.64305	1.03943	13.5861	3.12191	3.0034	1.9355
		1.44152	6.16153	8.05689	14.544	8.6609	6.23767	7.50573	7.42574			1.44152	5.68134	7.07959	7.78623	7.15742	4.52875	5.03535	4.43974			1.44152	8.07067	8.1289	9.75844	12.1416	5.72576	4.85213	4.90763			1.44152	7.37072	9.66878	12.7503	0	3.12191	2.35199	4.9355
		1.45288	8.39771	10.9809	19.8224	11.8042	8.50149	10.2298	10.1207			1.45288	7.74325	9.64897	10.6121	9.75503	6.17236	6.86281	6.05104			1.45288	10.9997	11.0791	13.3001	16.548	7.80379	6.61311	6.68874			1.45288	10.0458	13.1778	17.3778	18.5168	4.25494	3.2056	6.72673
		1.46445	5.0403	6.59075	11.8973	7.08485	5.10258	6.13988	12.0043			1.46445	4.64749	5.79129	6.36934	5.85496	3.70464	4.11905	3.63183			1.46445	6.60203	6.64966	7.98267	9.93211	4.68382	3.96918	4.01457			1.46445	6.02945	7.90932	10.4301	11.1138	2.55381	3.0943	4.03737
		1.47607	1.12405	1.46982	2.65326	1.58001	1.13794	1.36927	2.0943			1.47607	1.03645	1.29153	1.42044	1.30573	0.826183	0.918601	0.809944			1.47607	1.47234	1.48296	1.78024	2.21499	1.04455	0.885178	0.895301			1.47607	1.34465	1.76388	2.32605	2.47851	0.569533	0.429075	0.900386
		1.48773	0.0922652	0.120647	0.217787	0.129692	0.0934054	0.112394	0.111196			1.48773	0.0850747	0.106013	0.116594	0.107178	0.0678154	0.0754013	0.0664825			1.48773	0.120854	0.121725	0.146127	0.181812	0.0857398	0.0726578	0.0734888			1.48773	0.110372	0.144784	0.190929	0.203443	0.0467488	0.0352197	0.0739062
		1.49933	0.00278658	0.00364376	0.00657757	0.00391693	0.00282102	0.0033945	0.00335833			1.49933	0.00256941	0.00320178	0.00352135	0.00323697	0.00204815	0.00227726	0.00200789			1.49933	0.00365	0.00367633	0.0044133	0.00549107	0.0025895	0.0021944	0.0022195			1.49933	0.00333344	0.00437275	0.00576639	0.00614436	0.0014119	0.0010637	0.0022321
		1.51082	3.09158e-05	4.04259e-05	7.29751e-05	4.34566e-05	3.12978e-05	3.76604e-05	3.72591e-05			1.51082	2.85064e-05	3.55222e-05	3.90678e-05	3.59127e-05	2.27233e-05	2.52652e-05	2.22767e-05			1.51082	4.0495e-05	4.07872e-05	4.89636e-05	6.0921e-05	2.87293e-05	2.43458e-05	2.46242e-05			1.51082	3.6983e-05	4.85136e-05	6.39755e-05	6.81688e-05	1.56644e-05	1.18013e-05	2.47642e-05
		1.52238	1.26994e-07	1.66059e-07	2.99762e-07	1.78508e-07	1.28563e-07	1.54699e-07	1.5305e-07			1.52238	1.17097e-07	1.45916e-07	1.6048e-07	1.4752e-07	9.33409e-08	1.03782e-07	9.15062e-08			1.52238	1.66343e-07	1.67543e-07	2.01129e-07	2.50247e-07	1.18012e-07	1.00006e-07	1.0115e-07			1.52238	1.51916e-07	1.99281e-07	2.62794e-07	2.8002e-07	6.43448e-08	4.84762e-08	1.01724e-07
		1.53373	1.90491e-10	2.49089e-10	4.49645e-10	2.67763e-10	1.92845e-10	2.32049e-10	0			1.53373	1.75646e-10	2.18874e-10	2.40721e-10	2.2128e-10	1.40012e-10	1.55674e-10	1.3726e-10			1.53373	2.49515e-10	2.51315e-10	3.01695e-10	3.75372e-10	1.77019e-10	1.5001e-10	1.51725e-10			1.53373	2.27875e-10	2.98922e-10	3.94192e-10	4.2003e-10	9.65179e-11	7.27148e-11	1.52587e-10
		1.5451	0.0104222	0.0136282	0.0246011	0.0146499	0.010551	0.0126959	0.0125606			1.5451	0.00960997	0.0119751	0.0131704	0.0121068	0.00766038	0.00851728	0.00750981			1.5451	0.0136515	0.01375	0.0165064	0.0205374	0.00968511	0.00820738	0.00830124			1.5451	0.0124676	0.0163547	0.0215672	0.0229808	0.00528071	0.00397839	0.00834839
		1.55663	0.0116243	0.0152	0.0274385	0.0163396	0.0117679	0.0141602	0.0094932			1.55663	0.0107183	0.0133563	0.0146894	0.0135031	0.00854389	0.00949963	0.00837597			1.55663	0.015226	0.0153359	0.0184102	0.0229061	0.0108021	0.00915398	0.00925867			1.55663	0.0139055	0.018241	0.0240546	0.0256313	0.00588977	0.00443724	0.00931126
		1.5591	0.0104618	0.01368	0.0246946	0.0147056	0.0105911	0.0127442	0.0126084			1.5591	0.00964651	0.0120207	0.0132205	0.0121528	0.00768951	0.00854966	0.00753837			1.5591	0.0137034	0.0138023	0.0165692	0.0206155	0.00972194	0.00823859	0.00833281			1.5591	0.0351497	0.0164169	0.0216492	0.00230682	0.00530079	0.00399352	0.00838013
		1.57043	0.00941566	0.012312	0.0222251	0.013235	0.00953201	0.0114698	0.0113475			1.57043	0.00868186	0.0108186	0.0118984	0.0109375	0.00692055	0.0076947	0.00678453			1.57043	0.0123331	0.0124221	0.0149122	0.0185539	0.00874974	0.00741472	0.00749952			1.57043	0.0112635	0.0147752	0.0194843	0.0207614	0.00477071	0.00359417	0.00754212
		1.57292	0.00847409	0.0110808	0.0200026	0.0119115	0.00857881	0.0103228	0.0102128			1.57292	0.00781368	0.00973672	0.0107086	0.00984376	0.0062285	0.00692523	0.00610608			1.57292	0.0110998	0.0111799	0.013421	0.0166985	0.00787477	0.00667325	0.00674957			1.57292	0.013713	0.0132977	0.0175358	0.0186852	0.00429364	0.00323475	0.00678791
		1.57535	0.00762669	0.00997274	0.0180024	0.0107204	0.00772093	0.00929052	0.00919152			1.57535	0.00703231	0.00876305	0.00963771	0.00885938	0.00560565	0.0062327	0.00549547			1.57535	0.00998981	0.0100619	0.0120789	0.0150287	0.00708729	0.00600593	0.00607461			1.57535	0.00912341	0.0119679	0	0.0168167	0.00386428	0.00291128	0.00610912
		1.57782	0.00686402	0.00897547	0.0162021	0.00964835	0.00694884	0.00836147	1.00943			1.57782	0.00632908	0.00788675	0.00867395	0.00797344	0.00504508	0.00560943	0.00494592			1.57782	0.00899083	0.00905569	0.010871	0.0135258	0.00637856	0.00540533	0.00546715			1.57782	0.00821107	0.0107711	0.014204	0.015135	0.00347785	0.00262015	0.0054982
		1.58023	0.00617762	0.00807792	0.0145819	0.00868351	0.00625395	0.00752532	0.00744513			1.58023	0.00569617	0.00709807	0.00780655	0.0071761	0.00454057	0.00504849	0.00445133			1.58023	0.00809174	0.00815012	0.00978392	0.0121733	0.0057407	0.0048648	0.00492044			1.58023	0.00738997	0.00969401	0.0127836	0.0136215	0.00313006	0.00235813	0.00494838
		1.5827	0.00555985	0.00727013	0.0131237	0.00781516	0.00562856	0.00677279	0.00670062			1.5827	0.00512655	0.00638826	0.0070259	0.00645849	0.00408652	0.00454364	0.0040062			1.5827	0.00728257	0.00733511	0.00880553	0.0109559	0.00516663	0.00437832	0.00442839			1.5827	0.00665097	0.00872461	0.0115052	0.0122594	0.00281706	0.00212232	0.00445354
		1.59403	0.00500387	0.00654311	0.0118114	0.00703364	0.0050657	0.00609551	0.00603055			1.59403	0.0046139	0.00574944	0.00632331	0.00581264	0.00367787	0.00408928	0.00360558			1.59403	0.00655431	0.0066016	0.00792497	0.00986033	0.00464997	0.00394049	0.00398555			1.59403	0.00598587	0.00785215	0.0103547	0.0110334	0.00253535	0.00191009	0.00400819
		1.60555	0.00450348	0.0058888	0.0106302	0.00633028	0.00455913	0.00548596	0.0054275			1.60555	0.00415251	0.00517449	0.00569098	0.00523137	0.00331008	0.00368035	0.00324502			1.60555	0.00589888	0.00594144	0.00713248	0.0088743	0.00418497	0.00354644	0.003587			1.60555	0.00538728	0.00706694	0.00931925	0.0099301	0.00228182	0.00171908	0.00560737
		1.61705	0.00405313	0.00529992	0.0095672	0.00569725	0.00410322	0.00493736	0			1.61705	0.00373726	0.00465705	0.00512188	0.00470824	0.00297907	0.00331231	0.00292052			1.61705	0.00530899	0.00534729	0.00641923	0.00798687	0.00376648	0.0031918	0.0032283			1.61705	0.00484856	0.00636024	0.00838733	0.00893709	0.00205363	0.00154717	0.00324663
		1.62863	0.00364782	0.00476993	0.00861048	0.00512753	0.0036929	0.00444363	1.20943			1.62863	0.00336353	0.00419134	0.00460969	0.00423741	0.00268116	0.00298108	0.00262847			1.62863	0.00477809	0.00481256	0.0057773	0.00718818	0.00338983	0.00287262	0.00290547			1.62863	0.0043637	0.00572422	0.00754859	0.00804338	0.00184827	0.00139245	1.09923
		1.64013	0.00328304	0.00429294	0.00774943	0.00461477	0.00332361	0.00399926	0.00395665			1.64013	0.00302718	0.00377221	0.00414872	0.00381367	0.00241305	0.00268298	0.00236562			1.64013	0.00430029	0.00433131	0.00519958	0.00646936	0.00305085	0.00258536	0.00261492			1.64013	0.00392733	0	0.00679374	0.00723904	0.00166344	0.00125321	0.00262977
		1.65152	0	0	0	0	0	0	0			1.65152	0	0	0	0	0	0	0			1.65152	0	0	0	0	0	0	0			1.65152	0	0	0	0	0	0	0
		1.654	0	0	0	0	0	0	0			1.654	0	0	0	0	0	0	0			1.654	0	0	0	0	0	0	0			1.654	0	0	0	0	0	0	0
		1.65643	0	0	0	0	0	0	0			1.65643	1.99043	0	0	0	0	0	0			1.65643	0	0	0	0	0	0	0			1.65643	0	0	0	0	0	0	0
		1.65893	0	0	0	0	0	0	0			1.65893	0	0	0	0	0	0	0			1.65893	0	0	0	0	0	0	0			1.65893	0	0	0	0	0	0	0
		1.66135	0	0	0	0	0	0	0			1.66135	0	0	0	0	0	0	0			1.66135	0	0	0	0	0	0	0			1.66135	0	0	0	0	0	0	0
		1.66383	0	0	0	0	0	0	0			1.66383	0	0	0	0	0	0	0			1.66383	0	0	0	0	0	0	0			1.66383	0	0	0	0	0	0	0
		1.66625	0	0	0	0	0	0	0			1.66625	0	0	0	0	0	0	0			1.66625	0	0	0	0	0	0	0			1.66625	0	0	0	0	0	0	0
		1.66873	0	0	0	0	0	0	0			1.66873	0	0	0	0	0	0	0			1.66873	0	0	0	0	0	0	0			1.66873	0	0	0	0	0	0	0
		1.67117	0	0	0	0	0	0	0			1.67117	0	0	0	0	0	0	0			1.67117	0	0	0	0	0	0	0			1.67117	0	0	0	0	0	0	0
		1.67363	0	0	0	0	0	0	0			1.67363	0	0	0	0	0	0	0			1.67363	0	0	0	0	0	0	0			1.67363	0	0	0	0	0	0	0
		1.67607	0	0	0	0	0	0	0			1.67607	0	0	0	0	0	0	0			1.67607	0	0	0	0	0	0	0			1.67607	0	0	0	0	0	0	0
		1.67852	0	1.09432	0	0	0	0	0			1.67852	0	0.929505	1.02228	0.939723	0.0180943	0.0201183	0.0177386			1.67852	0	1.1041	1.32543	1.64912	0.0228767	0.0193863	0.019608			1.67852	0	1.1285	1.48817	1.7119	0.0124733	0.00939719	0.0197194
		1.68097	0	0	0	0	0	0	0			1.68097	0	0	0	0	0	0	0			1.68097	0	0	0	0	0	0	0			1.68097	0	0	0	0	0	0	0
		1.68343	0	0	0	0	0	0	0			1.68343	0	0	0	0	0	0	0			1.68343	0	0	0	0	0	0	0			1.68343	0	0	0	0	0	0	0
		1.69477	0	0	0	0	0	0	0			1.69477	0	0	0	0	0	0	0			1.69477	0	0	0	0	0	0	0			1.69477	0	0	0	0	0	0	0
		1.69725	0	0	0	0	0	0	0			1.69725	0	0	0	0	0	0	0			1.69725	0	0	0	0	0	0	0			1.69725	0	0	0	0	0	0	0
		1.69968	0	0	0	0	0	0	0			1.69968	0	0	0	0	0	0	0			1.69968	0	0	0	0	0	0	0			1.69968	0	0	0	0	0	0	0
		1.71105	0	0	0	0	0	0	0			1.71105	0	0	0	0	0	0	0			1.71105	0	0	0	0	0	0	0			1.71105	0	0	0	0	0	0	0
		1.71352	0	0	0	0	0	0	0			1.71352	0	0	0	0	0	0	0			1.71352	0	0	0	0	0	0	0			1.71352	0	0	0	0	0	0	0
		1.71597	0	0	0	0	0	0	0			1.71597	0	0	0	0	0	0	0			1.71597	0	0	0	0	0	0	0			1.71597	0	0	0	0	0	0	0
		1.71845	0	0	0	0	0	0	0			1.71845	0	0	0	0	0	0	0			1.71845	0	0	0	0	0	0	0			1.71845	0	0	0	0	0	0	0
		1.72992	0	0	0	0	0	0	0			1.72992	0	0	0	0	0	0	0			1.72992	0	0	0	0	0	0	0			1.72992	0	0	0	0	0	0	0
		1.7324	0	0	0	0	0	0	0.090943			1.7324	0	0	0	0	0	0	0			1.7324	0	0	0	0	0	0	0			1.7324	0	0	0	0	0	0	0
		1.73483	0	0	0	0	0	0	0			1.73483	0	0	0	0	0	0	0			1.73483	0	0	0	0	0	0	0			1.73483	0	0	0	0	0	0	0
		1.7373	0	0	0	0	0	0	0			1.7373	0	0	0	0	0	0	0			1.7373	0	0	0	0	0	0	0			1.7373	0	0	0	0	0	0	0
		1.73973	0	0	0	0	0	0	0			1.73973	0	0	0	0	0	0	0			1.73973	0	0	0	0	0	0	0			1.73973	0	0	0	0	0	0	0
		1.74222	0	0	0	0	0	0	0			1.74222	0	0	0	0	0	0	0			1.74222	0	0	0	0	0	0	0			1.74222	0	0	0	0	0	0	0
		1.74465	0	0	0	0	0	0	0			1.74465	0	0	0	0	0	0	0			1.74465	0	0	0	0	0	0	0			1.74465	0	0	0	0	0	0	0
		1.74713	0	0	0	0	0	0	0			1.74713	0	0	0	0	0	0	0			1.74713	0	0	0	0	0	0	0			1.74713	0	0	0	0	0	0	0
		1.7496	0	0	0	0	0	0	0			1.7496	0	0	0	0	0	0	0			1.7496	0	0	0	0	0	0	0			1.7496	0	0	0	0	0	0	0
		1.75207	0	0	0	0	0	0	0			1.75207	0	0	0	0	0	0	0			1.75207	0	0	0	0	0	0	0			1.75207	0	0	0	0	0	0	0
		1.75452	0	0	0	0	0	0	0			1.75452	0	0	0	0	0	0	0			1.75452	0	0	0	0	0	0	0			1.75452	0	0	0	0	0	0	0
		1.757	0	0	0	0	0	0	0			1.757	0.9094	0	0	0	0	0	0			1.757	0	0	0	0	0	0	0			1.757	0	0	0	0	0	0	0
		1.75942	0	0	0	0	0	0	0			1.75942	0	0	0	0	0	0	0			1.75942	0	0	0	0	0	0	0			1.75942	0	0	0	0	0	0	0
		1.76188	0	0	0	0	0	0	0			1.76188	0	0	0	0	0	0	0			1.76188	0	0	0	0	0	0	0			1.76188	0	0	0	0	0	0	0
		1.76433	0	0	0	0	0	0	0			1.76433	0	0	0	0	0	0	0			1.76433	0	0	0	0	0	0	0			1.76433	0	0	0	0	0	0	0
		1.76682	0	0	0	0	0	0	0			1.76682	0	0	0	0	0	0	0			1.76682	0	0	0	0	0	0	0			1.76682	0	0	0	0	0	0	0
		1.76923	0	0	0	0	0	0	0			1.76923	0	0	0	0	0	0	0			1.76923	0	0	0	0	0	0	0			1.76923	0	0	0	0	0	0	0
		1.77172	0	0	0	0	0	0	0			1.77172	0	0	0	0	0	0	0			1.77172	0	0	0	0	0	0	0			1.77172	0	0	0	0	0	0	0
		1.77415	0	0	0	0	0	0	0			1.77415	0	0	0	0	0	0	0			1.77415	0	0	0	0	0	0	0			1.77415	0	0	0	0	0	0	0
		1.77663	0	0	0	0	0	0	0			1.77663	0	0	0	0	0	0	0			1.77663	0	0	0	0	0	0	0			1.77663	0	0	0	0	0	0	0
		1.77907	0	0	0	0	0	0	0			1.77907	0	0	0	0	0	0	0			1.77907	0	0	0	0	0	0	0			1.77907	0	0	0	0	0	0	0
		1.78157	0	0	0	0	0	0	0			1.78157	0	0	0	0	0	0	0			1.78157	0	0	0	0	0	0	0			1.78157	0	0	0	0	0	0	0
		1.784	1.90491e-10	2.49089e-10	4.49645e-10	2.67763e-10	1.92845e-10	2.32049e-10	0			1.784	1.75646e-10	2.18874e-10	2.40721e-10	2.2128e-10	1.40012e-10	1.55674e-10	1.3726e-10			1.784	2.49515e-10	2.51315e-10	3.01695e-10	3.75372e-10	1.77019e-10	1.5001e-10	1.51725e-10			1.784	2.27875e-10	2.98922e-10	3.94192e-10	4.2003e-10	9.65179e-11	7.27148e-11	1.52587e-10
		1.78647	1.26994e-07	1.66059e-07	2.99762e-07	1.78508e-07	1.28563e-07	1.54699e-07	1.5305e-07			1.78647	1.17097e-07	1.45916e-07	1.6048e-07	1.4752e-07	9.33409e-08	1.03782e-07	9.15062e-08			1.78647	1.66343e-07	1.67543e-07	2.01129e-07	2.50247e-07	1.18012e-07	1.00006e-07	1.0115e-07			1.78647	1.51916e-07	1.99281e-07	2.62794e-07	2.8002e-07	6.43448e-08	4.84762e-08	1.01724e-07
		1.78892	3.09158e-05	4.04259e-05	7.29751e-05	4.34566e-05	3.12978e-05	3.76604e-05	3.72591e-05			1.78892	2.85064e-05	3.55222e-05	3.90678e-05	3.59127e-05	2.27233e-05	2.52652e-05	2.22767e-05			1.78892	4.0495e-05	4.07872e-05	4.89636e-05	6.0921e-05	2.87293e-05	2.43458e-05	2.46242e-05			1.78892	3.6983e-05	4.85136e-05	6.39755e-05	6.81688e-05	1.56644e-05	1.18013e-05	2.47642e-05
		1.79142	0.00278658	0.00364376	0.00657757	0.00391693	0.00282102	0.0033945	0.00335833			1.79142	0.00256941	0.00320178	0.00352135	0.00323697	0.00204815	0.00227726	0.00200789			1.79142	0.00365	0.00367633	0.0044133	0.00549107	0.0025895	0.0021944	0.0022195			1.79142	0.00333344	0.00437275	0.00576639	0.00614436	0.0014119	0.0010637	0.0022321
		1.79385	0.0922652	0.120647	0.217787	0.129692	0.0934054	0.112394	1.21093			1.79385	0.0850747	0.106013	0.116594	0.107178	0.0678154	0.0754013	0.0664825			1.79385	0.120854	0.121725	0.146127	0.181812	0.0857398	0.0726578	0.0734888			1.79385	0.110372	0.144784	0.190929	0.203443	0.0467488	0.0352197	0.0739062
		1.79635	1.12402	1.46978	2.65319	1.57997	1.13791	1.36923	3.09943			1.79635	1.03642	1.2915	1.42041	1.3057	0.82616	0.918575	0.809922			1.79635	1.4723	1.48292	1.78019	2.21493	1.04452	0.885153	0.895276			1.79635	1.34461	1.76383	2.32599	2.47845	0.569517	0.429063	0.900361
		1.7988	5.03751	6.5871	11.8908	7.08093	5.09976	6.13649	6.0711			1.7988	4.64492	5.78809	6.36582	5.85172	3.70259	4.11677	3.62982			1.7988	6.59838	6.64598	7.97825	9.92662	4.68123	3.96698	4.01235			1.7988	6.02611	7.90494	10.4243	11.1076	2.5524	1.92293	4.03514
		1.80127	8.30545	10.8603	19.6046	11.6745	8.40808	10.1174	1.20943			1.80127	7.65817	9.54295	10.4955	9.64785	6.10454	6.78741	5.98456			1.80127	10.8789	10.9574	13.1539	16.3662	7.71805	6.54045	6.61525			1.80127	9.93539	13.033	17.1868	18.3134	4.20819	3.17037	6.65282
		1.80372	5.03751	6.5871	11.8908	7.08093	5.09976	6.13649	6.0711			1.80372	4.64492	5.78809	6.36582	5.85172	3.70259	4.11677	3.62982			1.80372	6.59838	6.64598	7.97825	9.92662	4.68123	3.96698	4.01235			1.80372	6.02611	7.90494	10.4243	11.1076	2.5524	1.92293	4.03514
		1.80618	1.12402	1.46978	2.65319	1.57997	1.13791	1.36923	1.35464			1.80618	1.03642	1.2915	1.42041	1.3057	0.82616	0.918575	0.809922			1.80618	1.4723	1.48292	1.78019	2.21493	1.04452	0.885153	0.895276			1.80618	1.34461	1.76383	2.32599	2.47845	0.569517	0.429063	0.900361
		1.80862	0.0922652	0.120647	0.217787	0.129692	0.0934054	0.112394	0.111196			1.80862	0.0850747	0.106013	0.116594	0.107178	0.0678154	0.0754013	0.0664825			1.80862	0.120854	0.121725	0.146127	0.181812	0.0857398	0.0726578	0.0734888			1.80862	0.110372	0.144784	0.190929	0.203443	0.0467488	0.0352197	0.0739062
		1.8111	0.00278658	0.00364376	0.00657757	0.00391693	0.00282102	0.0033945	0.00335833			1.8111	0.00256941	0.00320178	0.00352135	0.00323697	0.00204815	0.00227726	0.00200789			1.8111	0.00365	0.00367633	0.0044133	0.00549107	0.0025895	0.0021944	0.0022195			1.8111	0.00333344	0.00437275	0.00576639	0.00614436	0.0014119	0.0010637	0.0022321
		1.81352	3.1124e-05	4.06981e-05	7.34665e-05	4.37492e-05	3.15086e-05	3.7914e-05	3.751e-05			1.81352	2.86984e-05	3.57615e-05	3.9331e-05	3.61546e-05	2.28762e-05	2.54352e-05	2.24266e-05			1.81352	4.07677e-05	4.10619e-05	4.92932e-05	6.13311e-05	2.89227e-05	2.45098e-05	2.47901e-05			1.81352	3.7232e-05	4.88404e-05	6.44064e-05	6.8628e-05	1.57698e-05	1.18807e-05	2.49308e-05
		1.816	4.65298e-05	6.0843e-05	0.000109831	6.54043e-05	4.71048e-05	5.66808e-05	5.60768e-05			1.816	4.29036e-05	5.34628e-05	5.87991e-05	5.40505e-05	3.41996e-05	3.80252e-05	3.35274e-05			1.816	6.09471e-05	6.13868e-05	7.36926e-05	9.16891e-05	4.3239e-05	3.66417e-05	3.70608e-05			1.816	5.56613e-05	7.30155e-05	9.62864e-05	0.000102598	2.35756e-05	1.77614e-05	3.72712e-05
		1.81845	0.00417935	0.00546496	0.00986513	0.00587467	0.004231	0.00509112	0.00503686			1.81845	0.00385364	0.00480207	0.00528138	0.00485485	0.00307184	0.00341546	0.00301146			1.81845	0.00547432	0.00551381	0.00661913	0.00823558	0.00388377	0.00329119	0.00332883			1.81845	0.00499954	0.0065583	0.00864851	0.00921539	0.00211759	0.00159535	0.00334774
		1.82095	0.138429	0.181011	0.326753	0.194581	0.140139	0.168628	0.166831			1.82095	0.12764	0.159054	0.17493	0.160803	0.101746	0.113127	0.0997458			1.82095	0.18132	0.182629	0.219239	0.272779	0.128638	0.109011	0.110258			1.82095	0.165595	0.217224	0.286456	0.305233	0.0701387	0.0528412	0.110884
		1.82338	1.68885	2.20836	3.98643	2.37392	1.70972	2.05729	2.03536			1.82338	1.55723	1.94049	2.13417	1.96182	1.24131	1.38017	1.21691			1.82338	2.21214	2.2281	2.67475	3.32795	1.5694	1.32995	1.34516			1.82338	2.02028	2.65017	3.49481	3.72388	0.855703	0.644671	1.3528
		1.82585	7.65132	10.0049	18.0605	10.755	7.74587	9.32052	9.2212			1.82585	7.05502	8.79135	9.66884	8.88799	5.62375	6.25283	5.51322			1.82585	10.0221	10.0944	12.1179	15.0772	7.11018	6.02532	6.09423			1.82585	9.15288	12.0066	15.8332	16.871	3.87676	2.92068	6.12885
		1.82828	13.6745	17.8809	32.2778	19.2214	13.8434	16.6577	2.0094			1.82828	12.6088	15.7119	17.2802	15.8847	10.0508	11.1751	9.85324			1.82828	17.9115	18.0407	21.6572	26.9461	12.7073	10.7685	10.8916			1.82828	16.358	21.4582	28.2972	30.1519	6.92856	5.21985	10.9535
		1.83078	13.7178	17.9376	32.3801	19.2823	13.8873	16.7105	9.9242			1.83078	12.6487	15.7617	17.335	15.935	10.0826	11.2105	9.88447			1.83078	17.9683	18.0979	21.7259	27.0315	12.7476	10.8026	10.9262			1.83078	16.4099	21.5262	28.3869	30.2475	6.95051	5.23639	10.9882
		1.8332	15.029	19.6521	35.4751	21.1254	15.2147	18.3077	0			1.8332	13.8577	17.2683	18.9919	17.4581	11.0464	12.282	10.8293			1.8332	19.6857	19.8277	23.8025	29.6152	13.9661	11.8352	11.9705			1.8332	17.9784	23.5837	31.1001	33.1387	7.61486	5.7369	12.0385
		1.83567	13.4814	17.6284	31.822	18.95	13.6479	16.4224	16.2474			1.83567	12.4307	15.4901	17.0362	15.6603	9.90886	11.0173	9.7141			1.83567	17.6585	17.7859	21.3514	26.5656	12.5279	10.6164	10.7378			1.83567	16.1271	21.1552	27.8976	29.7262	6.83071	5.14614	10.7988
		1.8381	6.16571	8.06235	14.5538	8.66678	6.2419	7.51082	1.0092			1.8381	5.68519	7.08439	7.79151	7.16227	4.53182	5.03876	4.44275			1.8381	8.07615	8.13441	9.76506	12.1498	5.72964	4.85543	4.91095			1.8381	7.37572	9.67533	12.759	13.5953	3.12403	2.35359	4.93885
		1.84058	1.21633	1.59049	2.87109	1.70973	1.23136	1.48169	1.4659			1.84058	1.12154	1.39756	1.53706	1.41293	0.89401	0.994015	0.876438			1.84058	1.59321	1.60471	1.92639	2.39683	1.13031	0.957848	0.968802			1.84058	1.45504	1.90869	2.51701	2.68199	0.616289	0.464301	0.974304
		1.84302	0.0950518	0.124291	0.224365	0.133609	0.0962264	0.115788	0.114554			1.84302	0.0876441	0.109214	0.120115	0.110415	0.0698635	0.0776785	0.0684904			1.84302	0.124504	0.125402	0.15054	0.187304	0.0883293	0.0748522	0.0757083			1.84302	0.113706	0.149157	0.196695	0.209588	0.0481607	0.0362834	0.0761383
		1.84553	0.00281677	0.00368324	0.00664882	0.00395937	0.00285157	0.00343127	0.00339471			1.84553	0.00259725	0.00323646	0.0035595	0.00327204	0.00207034	0.00230193	0.00202965			1.84553	0.00368954	0.00371616	0.00446111	0.00555056	0.00261755	0.00221817	0.00224354			1.84553	0.00336956	0.00442012	0.00582886	0.00621092	0.0014272	0.00107522	0.00225628
		1.85685	3.1124e-05	4.06981e-05	7.34665e-05	4.37492e-05	3.15086e-05	3.7914e-05	3.751e-05			1.85685	2.86984e-05	3.57615e-05	3.9331e-05	3.61546e-05	2.28762e-05	2.54352e-05	2.24266e-05			1.85685	4.07677e-05	4.10619e-05	4.92932e-05	6.13311e-05	2.89227e-05	2.45098e-05	2.47901e-05			1.85685	3.7232e-05	4.88404e-05	6.44064e-05	6.8628e-05	1.57698e-05	1.18807e-05	2.49308e-05
		1.86827	1.26994e-07	1.66059e-07	2.99762e-07	1.78508e-07	1.28563e-07	1.54699e-07	1.5305e-07			1.86827	1.17097e-07	1.45916e-07	1.6048e-07	1.4752e-07	9.33409e-08	1.03782e-07	9.15062e-08			1.86827	1.66343e-07	1.67543e-07	2.01129e-07	2.50247e-07	1.18012e-07	1.00006e-07	1.0115e-07			1.86827	1.51916e-07	1.99281e-07	2.62794e-07	2.8002e-07	6.43448e-08	4.84762e-08	1.01724e-07
		1.87077	1.90491e-10	2.49089e-10	4.49645e-10	2.67763e-10	1.92845e-10	2.32049e-10	0			1.87077	1.75646e-10	2.18874e-10	2.40721e-10	2.2128e-10	1.40012e-10	1.55674e-10	1.3726e-10			1.87077	2.49515e-10	2.51315e-10	3.01695e-10	3.75372e-10	1.77019e-10	1.5001e-10	1.51725e-10			1.87077	2.27875e-10	2.98922e-10	3.94192e-10	4.2003e-10	9.65179e-11	7.27148e-11	1.52587e-10
		1.87318	0	0	0	0	0	0	0			1.87318	0	0	0	0	0	0	0			1.87318	0	0	0	0	0	0	0			1.87318	0	0	0	0	0	0	0
		1.87567	0	0	0	0	0	0	0			1.87567	0	0	0	0	0	0	0			1.87567	0	0	0	0	0	0	0			1.87567	0	0	0	0	0	0	0
		1.8781	0	0	0	0	0	0	0.2102			1.8781	0	0	0	0	0	0	0			1.8781	0	0	0	0	0	0	0			1.8781	0	0	0	0	0	0	0
		1.88963	0	0	0	0	0	0	0			1.88963	0	0	0	0	0	0	0			1.88963	0	0	0	0	0	0	0			1.88963	0	0	0	0	0	0	0
		1.89208	1.90491e-10	2.49089e-10	4.49645e-10	2.67763e-10	1.92845e-10	2.32049e-10	1.003			1.89208	1.75646e-10	2.18874e-10	2.40721e-10	2.2128e-10	1.40012e-10	1.55674e-10	1.3726e-10			1.89208	2.49515e-10	2.51315e-10	3.01695e-10	3.75372e-10	1.77019e-10	1.5001e-10	1.51725e-10			1.89208	2.27875e-10	2.98922e-10	3.94192e-10	4.2003e-10	9.65179e-11	7.27148e-11	1.52587e-10
		1.89453	1.26994e-07	1.66059e-07	2.99762e-07	1.78508e-07	1.28563e-07	1.54699e-07	1.5305e-07			1.89453	1.17097e-07	1.45916e-07	1.6048e-07	1.4752e-07	9.33409e-08	1.03782e-07	9.15062e-08			1.89453	1.66343e-07	1.67543e-07	2.01129e-07	2.50247e-07	1.18012e-07	1.00006e-07	1.0115e-07			1.89453	1.51916e-07	1.99281e-07	2.62794e-07	2.8002e-07	6.43448e-08	4.84762e-08	1.01724e-07
		1.89703	3.09158e-05	4.04259e-05	7.29751e-05	4.34566e-05	3.12978e-05	3.76604e-05	3.72591e-05			1.89703	2.85064e-05	3.55222e-05	3.90678e-05	3.59127e-05	2.27233e-05	2.52652e-05	2.22767e-05			1.89703	4.0495e-05	4.07872e-05	4.89636e-05	6.0921e-05	2.87293e-05	2.43458e-05	2.46242e-05			1.89703	3.6983e-05	4.85136e-05	6.39755e-05	6.81688e-05	1.56644e-05	1.18013e-05	2.47642e-05
		1.90837	0.00278658	0.00364376	0.00657757	0.00391693	0.00282102	0.0033945	0.00335833			1.90837	0.00256941	0.00320178	0.00352135	0.00323697	0.00204815	0.00227726	0.00200789			1.90837	0.00365	0.00367633	0.0044133	0.00549107	0.0025895	0.0021944	0.0022195			1.90837	0.00333344	0.00437275	0.00576639	0.00614436	0.0014119	0.0010637	0.0022321
		1.91087	0.0922652	0.120647	0.217787	0.129692	0.0934054	0.112394	0.111196			1.91087	0.0850747	0.106013	0.116594	0.107178	0.0678154	0.0754013	0.0664825			1.91087	0.120854	0.121725	0.146127	0.181812	0.0857398	0.0726578	0.0734888			1.91087	0.110372	0.144784	0.190929	0.203443	0.0467488	0.0352197	0.0739062
		1.9133	1.12402	1.46978	2.65319	1.57997	1.13791	1.36923	1.35464			1.9133	1.03642	1.2915	1.42041	1.3057	0.82616	0.918575	0.809922			1.9133	1.4723	1.48292	1.78019	2.21493	1.04452	0.885153	0.895276			1.9133	1.34461	1.76383	2.32599	2.47845	0.569517	0.429063	0.900361
		1.91577	5.03751	6.5871	11.8908	7.08093	5.09976	6.13649	1.0023			1.91577	4.64492	5.78809	6.36582	5.85172	3.70259	4.11677	3.62982			1.91577	6.59838	6.64598	7.97825	9.92662	4.68123	3.96698	4.01235			1.91577	6.02611	7.90494	10.4243	11.1076	2.5524	1.92293	4.03514
		1.91822	8.30545	10.8603	19.6046	11.6745	8.40808	10.1174	0			1.91822	7.65817	9.54295	10.4955	9.64785	6.10454	6.78741	5.98456			1.91822	10.8789	10.9574	13.1539	16.3662	7.71805	6.54045	6.61525			1.91822	9.93539	13.033	17.1868	18.3134	4.20819	3.17037	6.65282
		1.92072	5.03751	6.5871	11.8908	7.08093	5.09976	6.13649	2.0993			1.92072	4.64492	5.78809	6.36582	5.85172	3.70259	4.11677	3.62982			1.92072	6.59838	6.64598	7.97825	9.92662	4.68123	3.96698	4.01235			1.92072	6.02611	7.90494	10.4243	11.1076	2.5524	1.92293	4.03514
		1.92317	1.12402	1.46978	2.65319	1.57997	1.13791	1.36923	1.35464			1.92317	1.03642	1.2915	1.42041	1.3057	0.82616	0.918575	0.809922			1.92317	1.4723	1.48292	1.78019	2.21493	1.04452	0.885153	0.895276			1.92317	1.34461	1.76383	2.32599	2.47845	0.569517	0.429063	0.900361
		1.92565	0.0922652	0.120647	0.217787	0.129692	0.0934054	0.112394	0.111196			1.92565	0.0850747	0.106013	0.116594	0.107178	0.0678154	0.0754013	0.0664825			1.92565	0.120854	0.121725	0.146127	0.181812	0.0857398	0.0726578	0.0734888			1.92565	0.110372	0.144784	0.190929	0.203443	0.0467488	0.0352197	0.0739062
		1.92808	0.00281677	0.00368324	0.00664882	0.00395937	0.00285157	0.00343127	0.00339471			1.92808	0.00259725	0.00323646	0.0035595	0.00327204	0.00207034	0.00230193	0.00202965			1.92808	0.00368954	0.00371616	0.00446111	0.00555056	0.00261755	0.00221817	0.00224354			1.92808	0.00336956	0.00442012	0.00582886	0.00621092	0.0014272	0.00107522	0.00225628
		1.93058	0.00281677	0.00368324	0.00664882	0.00395937	0.00285157	0.00343127	0			1.93058	0.00259725	0.00323646	0.0035595	0.00327204	0.00207034	0.00230193	0.00202965			1.93058	0.00368954	0.00371616	0.00446111	0.00555056	0.00261755	0.00221817	0.00224354			1.93058	0.00336956	0.00442012	0.00582886	0.00621092	0.0014272	0.00107522	0.00225628
		1.933	0.0922652	0.120647	0.217787	0.129692	0.0934054	0.112394	1.109			1.933	0.0850747	0.106013	0.116594	0.107178	0.0678154	0.0754013	0.0664825			1.933	0.120854	0.121725	0.146127	0.181812	0.0857398	0.0726578	0.0734888			1.933	0.110372	0.144784	0.190929	0.203443	0.0467488	0.0352197	0.0739062
		1.9355	1.12402	1.46978	2.65319	1.57997	1.13791	1.36923	1.35464			1.9355	1.03642	1.2915	1.42041	1.3057	0.82616	0.918575	0.809922			1.9355	1.4723	1.48292	1.78019	2.21493	1.04452	0.885153	0.895276			1.9355	1.34461	1.76383	2.32599	2.47845	0.569517	0.429063	0.900361
		1.93793	5.03751	6.5871	11.8908	7.08093	5.09976	6.13649	3.0094			1.93793	4.64492	5.78809	6.36582	5.85172	3.70259	4.11677	3.62982			1.93793	6.59838	6.64598	7.97825	9.92662	4.68123	3.96698	4.01235			1.93793	6.02611	7.90494	10.4243	11.1076	2.5524	1.92293	4.03514
		1.94042	8.30545	10.8603	19.6046	11.6745	8.40808	10.1174	10.0096			1.94042	7.65817	9.54295	10.4955	9.64785	6.10454	6.78741	5.98456			1.94042	10.8789	10.9574	13.1539	16.3662	7.71805	6.54045	6.61525			1.94042	9.93539	13.033	17.1868	18.3134	4.20819	3.17037	6.65282
		1.94287	5.03751	6.5871	11.8908	7.08093	5.09976	6.13649	6.0711			1.94287	4.64492	5.78809	6.36582	5.85172	3.70259	4.11677	3.62982			1.94287	6.59838	6.64598	7.97825	9.92662	4.68123	3.96698	4.01235			1.94287	6.02611	7.90494	10.4243	11.1076	2.5524	1.92293	4.03514
		1.94533	1.12402	1.46978	2.65319	1.57997	1.13791	1.36923	1.35464			1.94533	1.03642	1.2915	1.42041	1.3057	0.82616	0.918575	0.809922			1.94533	1.4723	1.48292	1.78019	2.21493	1.04452	0.885153	0.895276			1.94533	1.34461	1.76383	2.32599	2.47845	0.569517	0.429063	0.900361
		1.94778	0.0922652	0.120647	0.217787	0.129692	0.0934054	0.112394	1.12			1.94778	0.0850747	0.106013	0.116594	0.107178	0.0678154	0.0754013	0.0664825			1.94778	0.120854	0.121725	0.146127	0.181812	0.0857398	0.0726578	0.0734888			1.94778	0.110372	0.144784	0.190929	0.203443	0.0467488	0.0352197	0.0739062
		1.95027	0.00278658	0.00364376	0.00657757	0.00391693	0.00282102	0.0033945	0.00335833			1.95027	0.00256941	0.00320178	0.00352135	0.00323697	0.00204815	0.00227726	0.00200789			1.95027	0.00365	0.00367633	0.0044133	0.00549107	0.0025895	0.0021944	0.0022195			1.95027	0.00333344	0.00437275	0.00576639	0.00614436	0.0014119	0.0010637	0.0022321
		1.9527	3.09158e-05	4.04259e-05	7.29751e-05	4.34566e-05	3.12978e-05	3.76604e-05	0			1.9527	2.85064e-05	3.55222e-05	3.90678e-05	3.59127e-05	2.27233e-05	2.52652e-05	2.22767e-05			1.9527	4.0495e-05	4.07872e-05	4.89636e-05	6.0921e-05	2.87293e-05	2.43458e-05	2.46242e-05			1.9527	3.6983e-05	4.85136e-05	6.39755e-05	6.81688e-05	1.56644e-05	1.18013e-05	2.47642e-05
		1.9552	1.26994e-07	1.66059e-07	2.99762e-07	1.78508e-07	1.28563e-07	1.54699e-07	0			1.9552	1.17097e-07	1.45916e-07	1.6048e-07	1.4752e-07	9.33409e-08	1.03782e-07	9.15062e-08			1.9552	1.66343e-07	1.67543e-07	2.01129e-07	2.50247e-07	1.18012e-07	1.00006e-07	1.0115e-07			1.9552	1.51916e-07	1.99281e-07	2.62794e-07	2.8002e-07	6.43448e-08	4.84762e-08	1.01724e-07
		1.95763	1.90491e-10	2.49089e-10	4.49645e-10	2.67763e-10	1.92845e-10	2.32049e-10	0			1.95763	1.75646e-10	2.18874e-10	2.40721e-10	2.2128e-10	1.40012e-10	1.55674e-10	1.3726e-10			1.95763	2.49515e-10	2.51315e-10	3.01695e-10	3.75372e-10	1.77019e-10	1.5001e-10	1.51725e-10			1.95763	2.27875e-10	2.98922e-10	3.94192e-10	4.2003e-10	9.65179e-11	7.27148e-11	1.52587e-10
		1.96013	0	0	0	0	0	0	0			1.96013	0	0	0	0	0	0	0			1.96013	0	0	0	0	0	0	0			1.96013	0	0	0	0	0	0	0
		1.96258	0	0	0	0	0	0	0			1.96258	0	0	0	0	0	0	0			1.96258	0	0	0	0	0	0	0			1.96258	0	0	0	0	0	0	0
		1.96507	0	0	0	0	0	0	0			1.96507	0	0	0	0	0	0	0			1.96507	0	0	0	0	0	0	0			1.96507	0	0	0	0	0	0	0
		1.97637	0	0	0	0	0	0	0			1.97637	0	0	0	0	0	0	0			1.97637	0	0	0	0	0	0	0			1.97637	0	0	0	0	0	0	0
		1.97887	0	0	0	0	0	0	0			1.97887	0	0	0	0	0	0	0			1.97887	0	0	0	0	0	0	0			1.97887	0	0	0	0	0	0	0
		1.99022	0	0	0	0	0	0	0			1.99022	0	0	0	0	0	0	0			1.99022	0	0	0	0	0	0	0			1.99022	0	0	0	0	0	0	0
		2.0017	0	0	0	0	0	0	0			2.0017	0	0	0	0	0	0	0			2.0017	0	0	0	0	0	0	0			2.0017	0	0	0	0	0	0	0
		2.00418	0	0	0	0	0	0	0			2.00418	0	0	0	0	0	0	0			2.00418	0	0	0	0	0	0	0			2.00418	0	0	0	0	0	0	0
		2.00663	0	0	0	0	0	0	0			2.00663	0	0	0	0	0	0	0			2.00663	0	0	0	0	0	0	0			2.00663	0	0	0	0	0	0	0
		2.01798	0	0	0	0	0	0	0			2.01798	0	0	0	0	0	0	0			2.01798	0	0	0	0	0	0	0			2.01798	0	0	0	0	0	0	0
		2.02048	0	0	0	0	0	0	0			2.02048	0	0	0	0	0	0	0			2.02048	0	0	0	0	0	0	0			2.02048	0	0	0	0	0	0	0
		2.02293	0	0	0	0	0	0	0			2.02293	0	0	0	0	0	0	0			2.02293	0	0	0	0	0	0	0			2.02293	0	0	0	0	0	0	0
		2.02542	0	0	0	0	0	0	0			2.02542	0	0	0	0	0	0	0			2.02542	0	0	0	0	0	0	0			2.02542	0	0	0	0	0	0	0
		2.02785	0	0	0	0	0	0	0			2.02785	0	0	0	0	0	0	0			2.02785	0	0	0	0	0	0	0			2.02785	0	0	0	0	0	0	0
		2.03033	1.90491e-10	2.49089e-10	4.49645e-10	2.67763e-10	1.92845e-10	2.32049e-10	0			2.03033	1.75646e-10	2.18874e-10	2.40721e-10	2.2128e-10	1.40012e-10	1.55674e-10	1.3726e-10			2.03033	2.49515e-10	2.51315e-10	3.01695e-10	0	1.77019e-10	1.5001e-10	1.51725e-10			2.03033	2.27875e-10	2.98922e-10	3.94192e-10	4.2003e-10	9.65179e-11	7.27148e-11	1.52587e-10
		2.03277	1.26994e-07	1.66059e-07	2.99762e-07	1.78508e-07	1.28563e-07	1.54699e-07	1.5305e-07			2.03277	1.17097e-07	1.45916e-07	1.6048e-07	1.4752e-07	9.33409e-08	1.03782e-07	9.15062e-08			2.03277	1.66343e-07	1.67543e-07	2.01129e-07	2.50247e-07	1.18012e-07	1.00006e-07	1.0115e-07			2.03277	1.51916e-07	1.99281e-07	2.62794e-07	2.8002e-07	6.43448e-08	4.84762e-08	1.01724e-07
		2.03523	3.1124e-05	4.06981e-05	7.34665e-05	4.37492e-05	3.15086e-05	3.7914e-05	3.751e-05			2.03523	2.86984e-05	3.57615e-05	3.9331e-05	3.61546e-05	2.28762e-05	2.54352e-05	2.24266e-05			2.03523	4.07677e-05	4.10619e-05	4.92932e-05	6.13311e-05	2.89227e-05	2.45098e-05	2.47901e-05			2.03523	3.7232e-05	4.88404e-05	6.44064e-05	6.8628e-05	1.57698e-05	1.18807e-05	2.49308e-05
		2.03768	0.00281677	0.00368324	0.00664882	0.00395937	0.00285157	0.00343127	0.00339471			2.03768	0.00259725	0.00323646	0.0035595	0.00327204	0.00207034	0.00230193	0.00202965			2.03768	0.00368954	0.00371616	0.00446111	0.00555056	0.00261755	0.00221817	0.00224354			2.03768	0.00336956	0.00442012	0.00582886	0.00621092	0.0014272	0.00107522	0.00225628
		2.04017	0.0950518	0.124291	0.224365	0.133609	0.0962264	0.115788	0.114554			2.04017	0.0876441	0.109214	0.120115	0.110415	0.0698635	0.0776785	0.0684904			2.04017	0.124504	0.125402	0.15054	0.187304	0.0883293	0.0748522	0.0757083			2.04017	0.113706	0.149157	0.196695	0.209588	0.0481607	0.0362834	0.0761383
		2.0426	1.21629	1.59043	2.87097	1.70966	1.23131	1.48163	1.46584			2.0426	1.12149	1.39751	1.537	1.41287	0.893975	0.993976	0.876404			2.0426	1.59315	1.60464	1.92631	2.39674	1.13026	0.957811	0.968765			2.0426	1.45498	1.90861	2.51691	2.68189	0.616265	0.464283	0.974267
		2.0451	6.16153	8.05689	14.544	8.6609	6.23767	7.50573	7.42574			2.0451	5.68134	7.07959	7.78623	7.15742	4.52875	5.03535	4.43974			2.0451	8.07067	8.1289	9.75844	12.1416	5.72576	4.85213	4.90763			2.0451	7.37072	9.66878	12.7503	13.5861	3.12191	2.35199	4.9355
		2.04753	13.343	17.4474	31.4953	18.7554	13.5078	16.2538	2			2.04753	12.3031	15.331	16.8613	15.4996	9.80714	10.9042	9.61438			2.04753	17.4773	17.6033	21.1322	1.03043	12.3993	10.5074	10.6276			2.04753	15.9615	20.938	27.6112	29.421	6.76059	5.09331	10.688
		2.05002	13.343	17.4474	31.4953	18.7554	13.5078	16.2538	12.0932			2.05002	12.3031	15.331	16.8613	15.4996	9.80714	10.9042	9.61438			2.05002	17.4773	17.6033	21.1322	26.2929	12.3993	10.5074	10.6276			2.05002	15.9615	20.938	27.6112	29.421	6.76059	5.09331	10.688
		2.05247	6.16153	8.05689	14.544	8.6609	6.23767	7.50573	9.3302			2.05247	5.68134	7.07959	7.78623	7.15742	4.52875	5.03535	4.43974			2.05247	8.07067	8.1289	9.75844	12.1416	5.72576	4.85213	4.90763			2.05247	7.37072	9.66878	12.7503	13.5861	3.12191	2.35199	4.9355
		2.05495	1.21629	1.59043	2.87097	1.70966	1.23131	1.48163	2.0093			2.05495	1.12149	1.39751	1.537	1.41287	0.893975	0.993976	0.876404			2.05495	1.59315	1.60464	1.92631	2.39674	1.13026	0.957811	0.968765			2.05495	1.45498	1.90861	2.51691	2.68189	0.616265	0.464283	0.974267
		2.05738	0.0950518	0.124291	0.224365	0.133609	0.0962264	0.115788	0			2.05738	0.0876441	0.109214	0.120115	0.110415	0.0698635	0.0776785	0.0684904			2.05738	0.124504	0.125402	0.15054	0.187304	0.0883293	0.0748522	0.0757083			2.05738	0.113706	0.149157	0.196695	0.209588	0.0481607	0.0362834	0.0761383
		2.05988	0.00281677	0.00368324	0.00664882	0.00395937	0.00285157	0.00343127	0			2.05988	0.00259725	0.00323646	0.0035595	0.00327204	0.00207034	0.00230193	0.00202965			2.05988	0.00368954	0.00371616	0.00446111	0.00555056	0.00261755	0.00221817	0.00224354			2.05988	0.00336956	0.00442012	0.00582886	0.00621092	0.0014272	0.00107522	0.00225628
		2.06235	3.1124e-05	4.06981e-05	7.34665e-05	4.37492e-05	3.15086e-05	3.7914e-05	0			2.06235	2.86984e-05	3.57615e-05	3.9331e-05	3.61546e-05	2.28762e-05	2.54352e-05	2.24266e-05			2.06235	4.07677e-05	4.10619e-05	4.92932e-05	6.13311e-05	2.89227e-05	2.45098e-05	2.47901e-05			2.06235	3.7232e-05	4.88404e-05	6.44064e-05	6.8628e-05	1.57698e-05	1.18807e-05	2.49308e-05
		2.06482	2.52947e-07	3.30756e-07	5.97067e-07	3.55553e-07	2.56073e-07	3.0813e-07	0			2.06482	2.33234e-07	2.90635e-07	3.19644e-07	2.9383e-07	1.85918e-07	2.06715e-07	1.82264e-07			2.06482	3.31322e-07	3.33712e-07	4.00609e-07	4.98442e-07	2.35058e-07	1.99193e-07	2.01471e-07			2.06482	3.02587e-07	3.96928e-07	5.23434e-07	5.57743e-07	1.28163e-07	9.65557e-08	2.02616e-07
		2.06725	3.1124e-05	4.06981e-05	7.34665e-05	4.37492e-05	3.15086e-05	3.7914e-05	0			2.06725	2.86984e-05	3.57615e-05	3.9331e-05	3.61546e-05	2.28762e-05	2.54352e-05	2.24266e-05			2.06725	4.07677e-05	4.10619e-05	4.92932e-05	6.13311e-05	2.89227e-05	2.45098e-05	2.47901e-05			2.06725	3.7232e-05	4.88404e-05	6.44064e-05	6.8628e-05	1.57698e-05	1.18807e-05	2.49308e-05
		2.06975	0.00281781	0.0036846	0.00665128	0.00396083	0.00285263	0.00343254	0			2.06975	0.00259821	0.00323766	0.00356082	0.00327325	0.0020711	0.00230278	0.00203039			2.06975	0.0036909	0.00371753	0.00446276	0.00555261	0.00261852	0.00221899	0.00224437			2.06975	0.0033708	0.00442175	0.00583102	0.00621322	0.00142772	0.00107562	0.00225712
		2.0722	0.0950976	0.124351	0.224473	0.133673	0.0962728	0.115844	0			2.0722	0.0876863	0.109267	0.120173	0.110468	0.0698972	0.077716	0.0685234			2.0722	0.124564	0.125462	0.150613	0.187394	0.0883719	0.0748883	0.0757448			2.0722	0.11376	0.149229	0.19679	0.209689	0.0481839	0.0363009	0.076175
		2.07472	1.22046	1.59589	2.88084	1.71554	1.23555	1.48672	1.0093			2.07472	1.12535	1.40231	1.54228	1.41773	0.897047	0.997392	0.879415			2.07472	1.59862	1.61016	1.93293	2.40498	1.13415	0.961102	0.972093			2.07472	1.45998	1.91517	2.52556	2.6911	0.618383	0.465878	0.977614
		2.07717	6.29993	8.23786	14.8706	8.85544	6.37778	7.67432	2.0093			2.07717	5.80895	7.23861	7.96112	7.31818	4.63048	5.14845	4.53946			2.07717	8.25196	8.31149	9.97764	12.4143	5.85437	4.96112	5.01786			2.07717	7.53628	9.88595	13.0367	13.8912	3.19204	2.40482	5.04636
		2.07967	15.029	19.6521	35.4751	21.1254	15.2147	18.3077	11.0932			2.07967	13.8577	17.2683	18.9919	17.4581	11.0464	12.282	10.8293			2.07967	19.6857	19.8277	23.8025	29.6152	13.9661	11.8352	11.9705			2.07967	17.9784	23.5837	31.1001	33.1387	7.61486	5.7369	12.0385
		2.08212	20.8992	27.3281	49.3315	29.3768	21.1575	25.4586	2.0932			2.08212	19.2705	24.0132	26.41	24.2772	15.361	17.0793	15.0591			2.08212	27.3748	27.5723	33.0996	41.1828	19.4211	16.4579	16.6461			2.08212	25.0007	32.7954	43.2477	46.0825	10.5892	7.97769	16.7407
		2.08462	18.6197	24.3473	43.9508	26.1726	18.8498	22.6818	12.045			2.08462	17.1686	21.394	23.5294	21.6292	13.6856	15.2165	13.4166			2.08462	24.389	24.5649	29.4893	36.6909	17.3028	14.6628	14.8305			2.08462	22.2738	29.2184	38.5306	41.0561	9.43421	7.10756	14.9147
		2.08707	8.77255	11.4711	20.7071	12.3311	8.88096	10.6864	7.33			2.08707	8.08887	10.0797	11.0857	10.1905	6.44787	7.16913	6.32113			2.08707	11.4907	11.5736	13.8937	17.2867	8.15211	6.90828	6.98729			2.08707	10.4941	13.766	18.1534	19.3433	4.44486	3.34868	7.02698
		2.08955	1.78108	2.32896	4.20415	2.50357	1.80309	2.16964	1.0293			2.08955	1.64228	2.04646	2.25073	2.06896	1.3091	1.45554	1.28337			2.08955	2.33295	2.34978	2.82083	3.5097	1.65512	1.40258	1.41862			2.08955	2.13062	2.7949	3.68567	3.92726	0.902436	0.679879	1.42668
		2.092	0.141215	0.184654	0.33333	0.198498	0.14296	0.172022	0			2.092	0.13021	0.162256	0.178451	0.16404	0.103794	0.115404	0.101754			2.092	0.184971	0.186305	0.223652	0.27827	0.131228	0.111205	0.112477			2.092	0.168928	0.221597	0.292223	0.311377	0.0715506	0.0539049	0.113116
		2.0945	0.00421058	0.0055058	0.00993884	0.00591856	0.00426261	0.00512916	0			2.0945	0.00388243	0.00483795	0.00532084	0.00489113	0.00309479	0.00344098	0.00303397			2.0945	0.00551522	0.00555501	0.00666859	0.00829712	0.00391279	0.00331578	0.0033537			2.0945	0.0050369	0.00660731	0.00871314	0.00928425	0.00213341	0.00160727	0.00337275
		2.09695	4.65298e-05	6.0843e-05	0.000109831	6.54043e-05	4.71048e-05	5.66808e-05	0			2.09695	4.29036e-05	5.34628e-05	5.87991e-05	5.40505e-05	3.41996e-05	3.80252e-05	3.35274e-05			2.09695	6.09471e-05	6.13868e-05	7.36926e-05	12.0943	4.3239e-05	3.66417e-05	3.70608e-05			2.09695	5.56613e-05	7.30155e-05	9.62864e-05	0.000102598	2.35756e-05	1.77614e-05	3.72712e-05
		2.09943	1.90491e-07	2.49089e-07	4.49645e-07	2.67763e-07	1.92845e-07	2.32049e-07	0			2.09943	1.75646e-07	2.18874e-07	2.40721e-07	2.2128e-07	1.40012e-07	1.55674e-07	1.3726e-07			2.09943	2.49515e-07	2.51315e-07	3.01695e-07	3.75372e-07	1.77019e-07	1.5001e-07	1.51725e-07			2.09943	2.27875e-07	2.98922e-07	3.94192e-07	4.2003e-07	9.65179e-08	7.27148e-08	1.52587e-07
		2.1019	1.26994e-07	1.66059e-07	2.99762e-07	1.78508e-07	1.28563e-07	1.54699e-07	0			2.1019	1.17097e-07	1.45916e-07	1.6048e-07	1.4752e-07	9.33409e-08	1.03782e-07	9.15062e-08			2.1019	1.66343e-07	1.67543e-07	2.01129e-07	1.00934	1.18012e-07	1.00006e-07	1.0115e-07			2.1019	1.51916e-07	1.99281e-07	2.62794e-07	2.8002e-07	6.43448e-08	4.84762e-08	1.01724e-07
		2.10437	3.09158e-05	4.04259e-05	7.29751e-05	4.34566e-05	3.12978e-05	3.76604e-05	0			2.10437	2.85064e-05	3.55222e-05	3.90678e-05	3.59127e-05	2.27233e-05	2.52652e-05	2.22767e-05			2.10437	4.0495e-05	4.07872e-05	4.89636e-05	0	2.87293e-05	2.43458e-05	2.46242e-05			2.10437	3.6983e-05	4.85136e-05	6.39755e-05	6.81688e-05	1.56644e-05	1.18013e-05	2.47642e-05
		2.1068	0.00278658	0.00364376	0.00657757	0.00391693	0.00282102	0.0033945	0			2.1068	0.00256941	0.00320178	0.00352135	0.00323697	0.00204815	0.00227726	0.00200789			2.1068	0.00365	0.00367633	0.0044133	0.00549107	0.0025895	0.0021944	0.0022195			2.1068	0.00333344	0.00437275	0.00576639	0.00614436	0.0014119	0.0010637	0.0022321
		2.10928	0.0922652	0.120647	0.217787	0.129692	0.0934054	0.112394	0			2.10928	0.0850747	0.106013	0.116594	0.107178	0.0678154	0.0754013	0.0664825			2.10928	0.120854	0.121725	0.146127	0.181812	0.0857398	0.0726578	0.0734888			2.10928	0.110372	0.144784	0.190929	0.203443	0.0467488	0.0352197	0.0739062
		2.11172	1.12402	1.46978	2.65319	1.57997	1.13791	1.36923	1.35464			2.11172	1.03642	1.2915	1.42041	1.3057	0.82616	0.918575	0.809922			2.11172	1.4723	1.48292	1.78019	2.21493	1.04452	0.885153	0.895276			2.11172	1.34461	1.76383	2.32599	2.47845	0.569517	0.429063	0.900361
		2.11422	5.03754	6.58715	11.8908	7.08098	5.09979	6.13653	6.07113			2.11422	4.64495	5.78813	6.36586	5.85176	3.70262	4.1168	3.62984			2.11422	6.59842	6.64602	7.9783	9.92668	4.68126	3.96701	4.01237			2.11422	6.02615	7.90499	10.4244	11.1077	2.55241	1.92294	4.03516
		2.11667	8.30824	10.8639	19.6111	11.6784	8.4109	10.1208	10.0129			2.11667	7.66074	9.54615	10.499	9.65109	6.10659	6.78968	5.98657			2.11667	10.8825	10.961	13.1583	16.3717	7.72064	6.54264	6.61747			2.11667	9.93872	13.0374	17.1926	18.3195	4.2096	3.17144	6.65505
		2.11917	5.12978	6.70775	12.1085	7.21063	5.19317	6.24888	6.18229			2.11917	4.72999	5.89411	6.48241	5.9589	3.77041	4.19217	3.6963			2.11917	6.71923	6.76771	8.12438	10.1084	4.76697	4.03964	4.08584			2.11917	6.13649	8.04973	10.6153	11.3111	2.59915	1.95815	4.10905
		2.1216	2.24807	2.9396	5.30645	3.15998	2.27585	2.73851	1213.4			2.1216	2.07287	2.58303	2.84085	2.61143	1.65234	1.83718	1.61987			2.1216	2.94463	2.96588	3.56043	4.42992	2.08908	1.77033	1.79058			2.1216	2.68925	3.52771	4.65204	4.95696	1.13905	0.858139	1.80075
		2.12408	5.13259	6.71143	12.1152	7.21458	5.19602	6.25232	2.003			2.12408	4.73259	5.89734	6.48597	5.96217	3.77248	4.19447	3.69833			2.12408	6.72292	6.77142	8.12884	10.114	4.76959	4.04186	4.08808			2.12408	6.13986	8.05415	10.6211	11.3173	2.60057	1.95922	4.1113
		2.12653	8.40329	10.9882	19.8355	11.812	8.50713	10.2365	1.00932			2.12653	7.74839	9.65537	10.6191	9.76151	6.17645	6.86736	6.05506			2.12653	11.007	11.0864	13.3089	16.559	7.80897	6.61749	6.69318			2.12653	10.0524	13.1866	17.3893	18.5291	4.25776	3.20772	6.73119
		2.12902	6.25386	8.17761	14.7619	8.79068	6.33114	7.6182	9.08669			2.12902	5.76647	7.18567	7.9029	7.26466	4.59661	5.1108	4.50627			2.12902	8.19161	8.2507	9.90467	12.3235	5.81155	4.92484	4.98116			2.12902	7.48117	9.81366	12.9414	13.7896	3.16869	2.38724	5.00945
		2.13147	7.28834	9.53031	17.2037	10.2448	7.3784	8.87836	16.606			2.13147	6.72033	8.37429	9.21016	8.46635	5.35696	5.9562	5.25167			2.13147	9.54662	9.61549	11.543	14.362	6.77287	5.73948	5.80512			2.13147	8.71866	11.437	15.0821	16.0707	3.69284	2.78212	5.83809
		2.13393	13.5275	17.6887	31.9309	19.0148	13.6947	16.4786	17.7416			2.13393	12.4733	15.5431	17.0945	15.7139	9.94277	11.055	9.74735			2.13393	17.719	17.8468	21.4244	26.6565	12.5708	10.6527	10.7746			2.13393	16.1822	21.2276	27.9931	29.8279	6.85409	5.16375	10.8358
		2.13638	14.4698	18.9208	34.1551	20.3393	14.6486	17.6265	13.7998			2.13638	13.3421	16.6258	18.2852	16.8085	10.6354	11.825	10.4263			2.13638	18.9532	19.09	22.9168	28.5133	13.4464	11.3948	11.5251			2.13638	17.3094	22.7062	29.9429	31.9056	7.33153	5.52344	11.5906
		2.13885	11.1991	14.644	26.4348	15.7419	11.3375	13.6423	11.7784			2.13885	10.3263	12.8677	14.1521	13.0092	8.23138	9.15215	8.06959			2.13885	14.6691	14.7749	17.7368	22.0682	10.407	8.81915	8.92001			2.13885	13.3969	17.5738	23.1748	24.6938	5.67433	4.27494	8.97067
		2.14128	9.52177	12.4508	22.4756	13.3842	9.63943	11.599	6.49195			2.14128	8.7797	10.9405	12.0325	11.0608	6.99854	7.78141	6.86099			2.14128	12.4721	12.562	15.0803	18.763	8.84834	7.49828	7.58404			2.14128	11.3904	14.9417	19.7038	20.9953	4.82447	3.63467	7.62711
		2.14377	5.13535	6.71504	12.1217	7.21846	5.19881	6.25567	1.77218			2.14377	4.73513	5.90051	6.48945	5.96537	3.7745	4.19672	3.70032			2.14377	6.72653	6.77506	8.13321	10.1194	4.77215	4.04403	4.09028			2.14377	6.14315	8.05847	10.6268	11.3233	2.60197	1.96028	4.11351
		2.14618	1.2191	1.59411	2.87763	1.71362	1.23417	1.48506	1.76882			2.14618	1.12409	1.40075	1.54056	1.41614	0.896045	0.996278	0.878434			2.14618	1.59684	1.60836	1.93078	2.40229	1.13288	0.960029	0.971008			2.14618	1.45835	1.91304	2.52274	2.6881	0.617692	0.465358	0.976523
		2.14867	1.21632	1.59047	2.87105	1.70971	1.23135	1.48167	6.3774			2.14867	1.12152	1.39755	1.53704	1.41291	0.893998	0.994002	0.876427			2.14867	1.59319	1.60468	1.92637	2.3968	1.13029	0.957835	0.96879			2.14867	1.45502	1.90866	2.51698	2.68196	0.616281	0.464295	0.974292
		2.15112	5.0403	6.59075	11.8973	7.08485	5.10258	6.13988	10.3126			2.15112	4.64749	5.79129	6.36934	5.85496	3.70464	4.11905	3.63183			2.15112	6.60203	6.64966	7.98267	9.93211	4.68382	3.96918	4.01457			2.15112	6.02945	7.90932	10.4301	11.1138	2.55381	1.92399	4.03737
		2.1536	8.30551	10.8604	19.6047	11.6746	8.40815	10.1174	0			2.1536	7.65823	9.54302	10.4955	9.64793	6.10459	6.78746	5.9846			2.1536	10.879	10.9574	13.154	16.3664	7.71811	6.5405	6.6153			2.1536	9.93546	13.0331	17.187	18.3135	4.20822	3.1704	6.65287
		2.15605	5.0403	6.59075	11.8973	7.08485	5.10258	6.13988	1.00943			2.15605	4.64749	5.79129	6.36934	5.85496	3.70464	4.11905	3.63183			2.15605	6.60203	6.64966	7.98267	9.93211	4.68382	3.96918	4.01457			2.15605	6.02945	7.90932	10.4301	11.1138	2.55381	1.92399	4.03737
		2.15853	1.21629	1.59043	2.87097	1.70966	1.23131	1.48163	2.0943			2.15853	1.12149	1.39751	1.537	1.41287	0.893975	0.993976	0.876404			2.15853	1.59315	1.60464	1.92631	2.39674	1.13026	0.957811	0.968765			2.15853	1.45498	1.90861	2.51691	2.68189	0.616265	0.464283	0.974267
		2.161	1.21629	1.59043	2.87097	1.70966	1.23131	1.48163	6.3774			2.161	1.12149	1.39751	1.537	1.41287	0.893975	0.993976	0.876404			2.161	1.59315	1.60464	1.92631	2.39674	1.13026	0.957811	0.968765			2.161	1.45498	1.90861	2.51691	2.68189	0.616265	0.464283	0.974267
		2.16348	5.0403	6.59075	11.8973	7.08485	5.10258	6.13988	10.3125			2.16348	4.64749	5.79129	6.36934	5.85496	3.70464	4.11905	3.63183			2.16348	6.60203	6.64966	7.98267	9.93211	4.68382	3.96918	4.01457			2.16348	6.02945	7.90932	10.4301	11.1138	2.55381	1.92399	4.03737
		2.1659	8.30548	10.8603	19.6046	11.6745	8.40811	10.1174	1			2.1659	7.6582	9.54299	10.4955	9.64789	6.10457	6.78743	5.98458			2.1659	10.8789	10.9574	13.154	16.3663	7.71808	6.54047	6.61527			2.1659	9.93542	13.0331	17.1869	18.3134	4.20821	3.17039	6.65284
		2.1684	5.03751	6.58711	11.8908	7.08094	5.09976	6.13649	6.0711			2.1684	4.64492	5.78809	6.36582	5.85172	3.70259	4.11677	3.62982			2.1684	6.59838	6.64598	7.97826	9.92662	4.68123	3.96698	4.01235			2.1684	6.02612	7.90494	10.4243	11.1076	2.5524	1.92293	4.03514
		2.17085	1.12402	1.46978	2.65319	1.57997	1.13791	1.36923	1.35464			2.17085	0	1.2915	1.42041	1.3057	0.82616	0.918575	0.809922			2.17085	1.4723	1.48292	1.78019	2.21493	1.04452	0.885153	0.895276			2.17085	1.34461	1.76383	2.32599	2.47845	0.569517	0.429063	0.900361
		2.18222	0.0922652	0.120647	0.217787	0.129692	0.0934054	0.112394	2.59302			2.18222	0.0850747	0.106013	0.116594	0.107178	0.0678154	0.0754013	0.0664825			2.18222	0.120854	0.121725	0.146127	0.181812	0.0857398	0.0726578	0.0734888			2.18222	0.110372	0.144784	0.190929	0.203443	0.0467488	0.0352197	0.0739062
		2.1847	0.00278658	0.00364376	0.00657757	0.00391693	0.00282102	0.0033945	0			2.1847	0.00256941	0.00320178	0.00352135	0.00323697	0.00204815	0.00227726	0.00200789			2.1847	0.00365	0.00367633	0.0044133	0.00549107	0.0025895	0.0021944	0.0022195			2.1847	0.00333344	0.00437275	0.00576639	0.00614436	0.0014119	0.0010637	0.0022321
		2.18713	6.20397e-05	8.11238e-05	0.000146441	8.72055e-05	6.28063e-05	7.55742e-05	0			2.18713	5.72047e-05	7.12835e-05	7.83985e-05	7.20671e-05	4.55994e-05	5.07002e-05	4.47031e-05			2.18713	8.12626e-05	8.18489e-05	9.82566e-05	0.000122252	5.76519e-05	4.88555e-05	4.94142e-05			2.18713	7.42149e-05	9.73536e-05	0.000128381	0.000136796	3.14341e-05	2.36819e-05	4.96948e-05
		2.1896	0.00281677	0.00368324	0.00664882	0.00395937	0.00285157	0.00343127	0			2.1896	0.00259725	0.00323646	0.0035595	0.00327204	0.00207034	0.00230193	0.00202965			2.1896	0.00368954	0.00371616	0.00446111	0.00555056	0.00261755	0.00221817	0.00224354			2.1896	0.00336956	0.00442012	0.00582886	0.00621092	0.0014272	0.00107522	0.00225628
		2.19203	0.0950518	0.124291	0.224365	0.133609	0.0962264	0.115788	0.114554			2.19203	0.0876441	0.109214	0.120115	0.110415	0.0698635	0.0776785	0.0684904			2.19203	0.124504	0.125402	0.15054	0.187304	0.0883293	0.0748522	0.0757083			2.19203	0.113706	0.149157	0.196695	0.209588	0.0481607	0.0362834	0.0761383
		2.20343	1.21629	1.59043	2.87097	1.70966	1.23131	1.48163	1.46584			2.20343	1.12149	1.39751	1.537	1.41287	0.893975	0.993976	0.876404			2.20343	1.59315	1.60464	1.92631	2.39674	1.13026	0.957811	0.968765			2.20343	1.45498	1.90861	2.51691	2.68189	0.616265	0.464283	0.974267
		2.21478	6.16156	8.05693	14.544	8.66095	6.2377	7.50577	7.42578			2.21478	5.68137	7.07963	7.78627	7.15745	4.52878	5.03537	4.43976			2.21478	8.07072	8.12894	9.75849	12.1416	5.72579	4.85216	4.90765			2.21478	7.37076	9.66883	12.7504	13.5861	3.12193	2.35201	4.93553
		2.22628	13.3458	17.451	31.5019	18.7593	13.5107	16.2572	16.084			2.22628	12.3057	15.3343	16.8648	15.5028	9.80919	10.9065	9.61639			2.22628	17.4809	17.607	21.1366	3	12.4019	10.5096	10.6298			2.22628	15.9648	20.9424	27.6169	29.4272	6.76201	5.09437	10.6902
		2.23782	13.4352	17.5681	31.7131	18.8851	13.6013	16.3663	6.03739			2.23782	12.3882	15.4371	16.9779	15.6067	9.87495	10.9796	9.68086			2.23782	17.5981	17.7251	21.2783	26.4747	12.485	10.5801	10.7011			2.23782	16.0719	21.0828	27.8021	29.6244	6.80734	5.12853	10.7619
		2.24935	7.28555	9.52667	17.1972	10.2409	7.37558	8.87496	13.5567			2.24935	6.71776	8.37109	9.20663	8.46311	5.35491	5.95392	5.24966			2.24935	9.54297	9.61182	11.5386	14.3565	6.77028	5.73729	5.8029			2.24935	8.71533	11.4326	15.0763	16.0645	3.69143	2.78106	5.83586
		2.26087	6.25382	8.17757	14.7618	8.79064	6.33111	7.61816	14.6923			2.26087	5.76644	7.18564	7.90286	7.26463	4.59659	5.11077	4.50624			2.26087	8.19157	8.25066	9.90462	12.3234	5.81152	4.92482	4.98114			2.26087	7.48113	9.81361	12.9413	13.7896	3.16868	2.38722	5.00943
		2.27238	8.40329	10.9882	19.8355	11.812	8.50713	10.2365	10.7505			2.27238	7.74839	9.65537	10.6191	9.76151	6.17645	6.86736	6.05506			2.27238	11.007	11.0864	13.3089	16.559	7.80897	6.61749	6.69318			2.27238	10.0524	13.1866	17.3893	18.5291	4.25776	3.20772	6.73119
		2.27488	5.13259	6.71143	12.1152	7.21458	5.19602	6.25232	8.72907			2.27488	4.73259	5.89734	6.48597	5.96217	3.77248	4.19447	3.69833			2.27488	6.72292	6.77142	8.12884	10.114	4.76959	4.04186	4.08808			2.27488	6.13986	8.05415	10.6211	11.3173	2.60057	1.95922	4.1113
		2.2773	2.24807	2.9396	5.30645	3.15998	2.27585	2.73851	3.44265			2.2773	2.07287	2.58303	2.84085	2.61143	1.65234	1.83718	1.61987			2.2773	2.94463	2.96588	3.56043	4.42992	2.08908	1.77033	1.79058			2.2773	2.68925	3.52771	4.65204	4.95696	1.13905	0.858139	1.80075
		2.2887	5.12982	6.70781	12.1087	7.21069	5.19321	6.24894	0			2.2887	4.73003	5.89416	6.48247	5.95895	3.77044	4.19221	3.69633			2.2887	6.71929	6.76777	8.12445	10.1085	4.76702	4.03968	4.08588			2.2887	6.13654	8.0498	10.6154	11.3112	2.59917	1.95817	4.10908
		2.2912	8.31241	10.8694	19.621	11.6843	8.41513	10.1258	0			2.2912	7.6646	9.55096	10.5043	9.65595	6.10966	6.7931	5.98958			2.2912	10.888	10.9666	13.1649	16.38	7.72452	6.54593	6.6208			2.2912	9.94372	13.044	17.2013	18.3287	4.21172	3.17303	6.6584
		2.29367	5.17594	6.76812	12.2175	7.27552	5.2399	6.30512	3.3281			2.29367	4.77256	5.94715	6.54075	6.01252	3.80434	4.2299	3.72957			2.29367	6.7797	6.82861	8.19749	10.1994	4.80987	4.07599	4.12261			2.29367	6.19171	8.12217	10.7108	11.4129	2.62254	1.97577	4.14602
		2.29617	2.81005	3.67446	6.63297	3.94993	2.84478	3.42309	7.26326			2.29617	2.59105	3.22875	3.55102	3.26424	2.0654	2.29644	2.02481			2.29617	3.68074	3.7073	4.45047	5.53732	2.61131	2.21288	2.23819			2.29617	3.36152	4.40958	5.81496	6.19612	1.42379	1.07266	2.2509
		2.29863	7.64853	10.0013	18.0539	10.7511	7.74305	9.31713	3.3281			2.29863	7.05245	8.78816	9.66533	8.88476	5.62171	6.25056	5.51121			2.29863	10.0184	10.0907	12.1135	15.0718	7.10759	6.02313	6.09201			2.29863	9.14955	12.0022	15.8275	16.8649	3.87534	2.91961	6.12662
		2.31002	12.461	16.2941	29.4134	17.5156	12.6149	15.1794	0			2.31002	11.4898	14.3176	15.7467	14.475	9.15886	10.1834	8.97885			2.31002	16.322	16.4397	19.7353	24.5548	11.5797	9.81286	9.92508			2.31002	14.9064	19.5539	25.786	27.4762	6.3137	4.75663	9.98146
		2.3125	7.5563	9.8807	17.8362	10.6214	7.64967	9.20477	0			2.3125	6.9674	8.68218	9.54877	8.77762	5.55391	6.17518	5.44475			2.3125	9.89761	9.96901	11.9674	14.89	7.02188	5.9505	6.01855			2.3125	9.03921	11.8575	15.6366	16.6615	3.82861	2.88441	6.05273
		2.31495	1.68603	2.20467	3.97978	2.36996	1.70687	2.05385	3.3281			2.31495	1.55463	1.93725	2.13061	1.95854	1.23924	1.37786	1.21488			2.31495	2.20845	2.22438	2.67028	3.32239	1.56679	1.32773	1.34292			2.31495	2.01691	2.64575	3.48898	3.71767	0.854276	0.643596	1.35054
		2.31745	0.138397	0.18097	0.32668	0.194537	0.140108	0.16859	7.26323			2.31745	0.127611	0.159018	0.174891	0.160766	0.101723	0.113101	0.0997233			2.31745	0.18128	0.182588	0.21919	0.272718	0.128609	0.108986	0.110233			2.31745	0.165558	0.217175	0.286392	0.305164	0.0701229	0.0528293	0.110859
		2.32875	0.00417935	0.00546496	0.00986513	0.00587467	0.004231	0.00509112	0.00503686			2.32875	0.00385364	0.00480207	0.00528138	0.00485485	0.00307184	0.00341546	0.00301146			2.32875	0.00547432	0.00551381	0.00661913	0.00823558	0.00388377	0.00329119	0.00332883			2.32875	0.00499954	0.0065583	0.00864851	0.00921539	0.00211759	0.00159535	0.00334774
		2.33127	4.64256e-05	6.07067e-05	0.000109585	6.52578e-05	4.69993e-05	5.65538e-05	5.59511e-05			2.33127	4.28075e-05	5.3343e-05	5.86673e-05	5.39294e-05	3.41231e-05	3.79401e-05	3.34524e-05			2.33127	6.08106e-05	6.12493e-05	7.35275e-05	9.14837e-05	4.31422e-05	3.65596e-05	3.69777e-05			2.33127	5.55366e-05	7.28519e-05	9.60707e-05	0.000102368	2.35229e-05	1.77217e-05	3.71878e-05
		2.33372	1.89451e-07	2.47728e-07	4.47188e-07	2.663e-07	1.91792e-07	2.30781e-07	2.28322e-07			2.33372	1.74686e-07	2.17679e-07	2.39406e-07	2.20072e-07	1.39247e-07	1.54823e-07	1.3651e-07			2.33372	2.48152e-07	2.49942e-07	3.00046e-07	3.73321e-07	1.76052e-07	1.4919e-07	1.50896e-07			2.33372	2.2663e-07	2.9729e-07	3.9204e-07	4.17737e-07	9.59903e-08	7.23173e-08	1.51753e-07
		2.33623	2.85216e-10	3.72952e-10	6.73237e-10	4.00912e-10	2.88741e-10	3.47439e-10	3.43737e-10			2.33623	2.62988e-10	3.27713e-10	3.60423e-10	3.31315e-10	2.09636e-10	2.33086e-10	2.05515e-10			2.33623	3.7359e-10	3.76285e-10	4.51717e-10	5.62031e-10	2.65045e-10	2.24605e-10	2.27174e-10			2.33623	3.41189e-10	4.47566e-10	5.90211e-10	6.28896e-10	1.44513e-10	1.08873e-10	2.28464e-10
		2.33868	0	0	0	0	0	0	0			2.33868	0	0	0	0	0	0	0			2.33868	0	0	0	0	0	0	0			2.33868	0	0	0	0	0	0	0
		2.34118	0	0	0	0	0	0	0			2.34118	0	0	0	0	0	0	0			2.34118	0	0	0	0	0	0	0			2.34118	0	0	0	0	0	0	0
		2.34363	0	0	0	0	0	0	0			2.34363	0	0	0	0	0	0	0			2.34363	0	0	0	0	0	0	0			2.34363	0	0	0	0	0	0	0
		2.34612	0	0	0	0	0	0	0			2.34612	0	0	0	0	0	0	0			2.34612	0	0	0	0	0	0	0			2.34612	0	0	0	0	0	0	0
		2.34858	0	0	0	0	0	0	0			2.34858	0	0	0	0	0	0	0			2.34858	0	0	0	0	0	0	0			2.34858	0	0	0	0	0	0	0
		2.35108	0	0	0	0	0	0	0			2.35108	0	0	0	0	0	0	0			2.35108	0	0	0	0	0	0	0			2.35108	0	0	0	0	0	0	0
		2.36243	1.90491e-10	2.49089e-10	4.49645e-10	2.67763e-10	1.92845e-10	2.32049e-10	2.29576e-10			2.36243	1.75646e-10	2.18874e-10	2.40721e-10	2.2128e-10	1.40012e-10	1.55674e-10	1.3726e-10			2.36243	2.49515e-10	2.51315e-10	3.01695e-10	3.75372e-10	1.77019e-10	1.5001e-10	1.51725e-10			2.36243	2.27875e-10	2.98922e-10	3.94192e-10	4.2003e-10	9.65179e-11	7.27148e-11	1.52587e-10
		2.3738	1.26994e-07	1.66059e-07	2.99762e-07	1.78508e-07	1.28563e-07	1.54699e-07	1.5305e-07			2.3738	1.17097e-07	1.45916e-07	1.6048e-07	1.4752e-07	9.33409e-08	1.03782e-07	9.15062e-08			2.3738	1.66343e-07	1.67543e-07	2.01129e-07	2.50247e-07	1.18012e-07	1.00006e-07	1.0115e-07			2.3738	1.51916e-07	1.99281e-07	2.62794e-07	2.8002e-07	6.43448e-08	4.84762e-08	1.01724e-07
		2.37632	3.12281e-05	4.08342e-05	7.37122e-05	4.38955e-05	3.1614e-05	3.80408e-05	3.76354e-05			2.37632	2.87944e-05	3.58811e-05	3.94625e-05	3.62755e-05	2.29528e-05	2.55203e-05	2.25016e-05			2.37632	4.09041e-05	4.11992e-05	4.94581e-05	6.15362e-05	2.90195e-05	2.45918e-05	2.4873e-05			2.37632	3.73566e-05	4.90037e-05	6.46218e-05	6.88575e-05	1.58226e-05	1.19205e-05	2.50142e-05
		2.37877	0.00284799	0.00372407	0.00672253	0.00400326	0.00288319	0.00346931	0.00343234			2.37877	0.00262604	0.00327234	0.00359896	0.00330831	0.00209329	0.00232745	0.00205214			2.37877	0.00373044	0.00375735	0.00451057	0.00561209	0.00264657	0.00224276	0.00226841			2.37877	0.00340691	0.00446912	0.00589348	0.00627978	0.00144302	0.00108714	0.0022813
		2.39013	0.0978374	0.127933	0.23094	0.137524	0.0990464	0.119181	0.117912			2.39013	0.0902125	0.112415	0.123635	0.113651	0.0719109	0.079955	0.0704975			2.39013	0.128152	0.129077	0.154952	0.192793	0.0909178	0.0770458	0.0779269			2.39013	0.117038	0.153528	0.202459	0.21573	0.0495721	0.0373467	0.0783695
		2.39262	1.30855	1.71107	3.08876	1.83935	1.32472	1.59402	1.57704			2.39262	1.20657	1.50352	1.65359	1.52005	0.96179	1.06938	0.942886			2.39262	1.714	1.72637	2.07244	2.57855	1.216	1.03047	1.04225			2.39262	1.56535	2.0534	2.70784	2.88533	0.663014	0.499503	1.04817
		2.39507	7.28558	9.52671	17.1972	10.2409	7.37561	8.875	8.78042			2.39507	6.71779	8.37112	9.20667	8.46314	5.35494	5.95395	5.24968			2.39507	9.54301	9.61186	11.5387	14.3565	6.77031	5.73731	5.80293			2.39507	8.71537	11.4327	15.0764	16.0646	3.69145	2.78107	5.83589
		2.39757	18.3833	24.0382	43.3927	25.8403	18.6104	22.3937	22.1551			2.39757	16.9506	21.1223	23.2306	21.3545	13.5118	15.0232	13.2462			2.39757	24.0793	24.253	29.1149	36.225	17.0831	14.4766	14.6422			2.39757	21.991	28.8473	38.0413	40.5348	9.3144	7.0173	14.7253
		2.40002	21.7407	28.4284	51.3177	30.5596	22.0093	26.4836	26.2014			2.40002	20.0463	24.98	27.4733	25.2546	15.9795	17.767	15.6654			2.40002	28.477	28.6824	34.4322	42.8409	20.2031	17.1205	17.3163			2.40002	26.0073	34.1158	44.989	47.9378	11.0155	8.2989	17.4147
		2.4025	12.3231	16.1138	29.0879	17.3218	0	15.0115	14.8515			2.4025	11.3627	13.6869	15.053	13.8374	0.266437	0.29624	0.2612			2.4025	16.1414	16.2578	19.5169	24.2831	0.336858	0.285461	0.288726			2.4025	14.7415	16.6171	21.9131	25.2076	0.183669	0.138373	0.290366
		2.40493	7.37782	9.64732	17.4149	10.3706	7.46899	8.98736	8.89158			2.40493	6.80283	8.4771	9.32323	8.57029	5.42273	6.02932	5.31614			2.40493	9.66383	9.73354	11.6848	14.5383	6.85602	5.80995	5.87639			2.40493	8.8257	11.5774	15.2672	16.268	3.73818	2.81628	5.90977
		2.40742	8.49277	11.1052	20.0467	11.9378	8.59771	10.3455	10.2353			2.40742	7.83089	9.75818	10.7322	9.86545	6.24222	6.94048	6.11953			2.40742	11.1242	11.2045	13.4506	16.7354	7.89212	6.68796	6.76444			2.40742	10.1595	13.327	17.5745	18.7264	4.3031	3.24188	6.80286
		2.41875	5.04311	6.59443	11.904	7.08881	5.10543	6.14332	6.07785			2.41875	4.65008	5.79453	6.3729	5.85823	3.70671	4.12135	3.63386			2.41875	6.60572	6.65337	7.98713	9.93766	4.68644	3.97139	4.01681			2.41875	6.03282	7.91373	10.4359	11.12	2.55524	1.92507	4.03963
		2.42127	1.12408	1.46986	2.65334	1.58006	1.13797	1.36931	1.35472			2.42127	1.03648	1.29157	1.42048	1.30577	0.826207	0.918627	0.809967			2.42127	1.47238	1.483	1.78029	2.21505	1.04458	0.885203	0.895326			2.42127	1.34468	1.76393	2.32612	2.47858	0.569549	0.429088	0.900412
		2.43258	0.0922652	0.120647	0.217787	0.129692	0.0934054	0.112394	0.111196			2.43258	0.0850747	0.106013	0.116594	0.107178	0.0678154	0.0754013	0.0664825			2.43258	0.120854	0.121725	0.146127	0.181812	0.0857398	0.0726578	0.0734888			2.43258	0.110372	0.144784	0.190929	0.203443	0.0467488	0.0352197	0.0739062
		2.4441	0.00278658	0.00364376	0.00657757	0.00391693	0.00282102	0.0033945	0.00335833			2.4441	0.00256941	0.00320178	0.00352135	0.00323697	0.00204815	0.00227726	0.00200789			2.4441	0.00365	0.00367633	0.0044133	0.00549107	0.0025895	0.0021944	0.0022195			2.4441	0.00333344	0.00437275	0.00576639	0.00614436	0.0014119	0.0010637	0.0022321
		2.4557	3.09158e-05	4.04259e-05	7.29751e-05	4.34566e-05	3.12978e-05	3.76604e-05	3.72591e-05			2.4557	2.85064e-05	3.55222e-05	3.90678e-05	3.59127e-05	2.27233e-05	2.52652e-05	2.22767e-05			2.4557	4.0495e-05	4.07872e-05	4.89636e-05	6.0921e-05	2.87293e-05	2.43458e-05	2.46242e-05			2.4557	3.6983e-05	4.85136e-05	6.39755e-05	6.81688e-05	1.56644e-05	1.18013e-05	2.47642e-05
		2.46722	1.26994e-07	1.66059e-07	2.99762e-07	1.78508e-07	1.28563e-07	1.54699e-07	1.5305e-07			2.46722	1.17097e-07	1.45916e-07	1.6048e-07	1.4752e-07	9.33409e-08	1.03782e-07	9.15062e-08			2.46722	1.66343e-07	1.67543e-07	2.01129e-07	2.50247e-07	1.18012e-07	1.00006e-07	1.0115e-07			2.46722	1.51916e-07	1.99281e-07	2.62794e-07	2.8002e-07	6.43448e-08	4.84762e-08	1.01724e-07
		2.4786	1.90491e-10	2.49089e-10	4.49645e-10	2.67763e-10	1.92845e-10	2.32049e-10	0			2.4786	1.75646e-10	2.18874e-10	2.40721e-10	2.2128e-10	1.40012e-10	1.55674e-10	1.3726e-10			2.4786	2.49515e-10	2.51315e-10	3.01695e-10	3.75372e-10	1.77019e-10	1.5001e-10	1.51725e-10			2.4786	2.27875e-10	2.98922e-10	3.94192e-10	4.2003e-10	9.65179e-11	7.27148e-11	1.52587e-10
		2.4901	0	0	0	0	0	0	0			2.4901	0	0	0	0	0	0	0			2.4901	0	0	0	0	0	0	0			2.4901	0	0	0	0	0	0	0
		2.49262	0	0	0	0	0	0	0			2.49262	0	0	0	0	0	0	0			2.49262	0	0	0	0	0	0	0			2.49262	0	0	0	0	0	0	0
		2.49508	0	0	0	0	0	0	0			2.49508	0	0	0	0	0	0	0			2.49508	0	0	0	0	0	0	0			2.49508	0	0	0	0	0	0	0
		2.49758	0	0	0	0	0	0	0			2.49758	0	0	0	0	0	0	0			2.49758	0	0	0	0	0	0	0			2.49758	0	0	0	0	0	0	0
		2.50005	0	0	0	0	0	0	0			2.50005	0	0	0	0	0	0	0			2.50005	0	0	0	0	0	0	0			2.50005	0	0	0	0	0	0	0
		2.50257	0	0	0	0	0	0	0			2.50257	0	0	0	0	0	0	0			2.50257	0	0	0	0	0	0	0			2.50257	0	0	0	0	0	0	0
		2.505	0	0	0	0	0	0	0			2.505	0	0	0	0	0	0	0			2.505	0	0	0	0	0	0	0			2.505	0	0	0	0	0	0	0
		2.5075	0	0	0	0	0	0	0			2.5075	0	0	0	0	0	0	0			2.5075	0	0	0	0	0	0	0			2.5075	0	0	0	0	0	0	0
		2.50995	0	0	0	0	0	0	0			2.50995	0	0	0	0	0	0	0			2.50995	0	0	0	0	0	0	0			2.50995	0	0	0	0	0	0	0
		2.52135	1.64468e-10	2.1506e-10	3.88217e-10	2.31183e-10	0	2.00348e-10	1.3021			2.52135	1.5165e-10	1.8267e-10	2.00903e-10	1.84678e-10	3.55595e-12	3.95372e-12	3.48605e-12			2.52135	2.15428e-10	2.16982e-10	2.60479e-10	3.24091e-10	4.49582e-12	3.80986e-12	3.85343e-12			2.52135	1.96744e-10	2.21777e-10	2.9246e-10	3.36429e-10	2.45131e-12	1.84677e-12	3.87532e-12
		2.52383	1.09299e-07	1.4292e-07	2.57993e-07	1.53635e-07	1.10649e-07	1.33143e-07	1.31724e-07			2.52383	1.0078e-07	1.25584e-07	1.38119e-07	1.26965e-07	8.03346e-08	8.93209e-08	7.87556e-08			2.52383	1.43165e-07	1.44197e-07	1.73104e-07	2.15377e-07	1.01568e-07	8.60712e-08	8.70556e-08			2.52383	1.30748e-07	1.71513e-07	2.26176e-07	2.41002e-07	5.5379e-08	4.17215e-08	8.75498e-08
		2.5263	2.67521e-05	3.49813e-05	6.31468e-05	3.76038e-05	2.70827e-05	3.25883e-05	3.2241e-05			2.5263	2.46672e-05	3.07381e-05	3.38062e-05	3.1076e-05	1.96629e-05	2.18624e-05	1.92764e-05			2.5263	3.50412e-05	3.5294e-05	4.23691e-05	5.27161e-05	2.48601e-05	2.1067e-05	2.13079e-05			2.5263	3.20021e-05	4.19798e-05	5.53593e-05	5.89879e-05	1.35547e-05	1.02119e-05	2.14289e-05
		2.5288	0.00240456	0.00314423	0.00567583	0.00337995	0.00243427	0.00292913	0			2.5288	0.00221716	0.00276283	0.0030386	0.0027932	0.00176736	0.00196506	0.00173262			2.5288	0.00314961	0.00317233	0.00380826	0.00473828	0.00223449	0.00189356	0.00191522			2.5288	0.00287645	0.00377327	0.00497586	0.00530201	0.00121834	0.000917873	0.0019261
		2.53123	0.0796522	0.104154	0.188015	0.111963	0.0806365	0.0970291	0.0959952			2.53123	0.0734446	0.0915203	0.100655	0.0925264	0.0585448	0.0650937	0.0573941			2.53123	0.104332	0.105085	0.126151	0.156958	0.0740188	0.0627252	0.0634426			2.53123	0.0952839	0.124992	0.164828	0.175632	0.0403581	0.030405	0.0638029
		2.53375	0.972804	1.27205	2.29625	1.36741	0.984825	1.18503	1.1724			2.53375	0.896989	1.11775	1.22932	1.13004	0.715015	0.794998	0.700961			2.53375	1.27423	1.28342	1.5407	1.91695	0.904002	0.766072	0.774833			2.53375	1.16372	1.52654	2.01307	2.14501	0.492899	0.371341	0.779234
		2.54508	4.44232	5.80883	10.4858	6.24431	4.49721	5.41146	5.35379			2.54508	4.09611	5.10422	5.61369	5.16033	3.26512	3.63037	3.20095			2.54508	5.81877	5.86075	7.03561	8.75378	4.12814	3.49828	3.53828			2.54508	5.31412	6.97096	9.19269	9.79524	2.25083	1.69573	3.55838
		2.5476	8.39193	10.9734	19.8087	11.796	8.49563	10.2227	10.1138			2.5476	7.73791	9.64232	10.6047	9.74831	6.1681	6.85808	6.04687			2.5476	10.9922	11.0715	13.2909	16.5366	7.79841	6.60855	6.68412			2.5476	10.0388	13.1687	17.3658	18.5041	4.25201	3.20338	6.72209
		2.55003	10.7856	14.1033	25.4587	15.1606	10.9188	13.1385	12.9985			2.55003	9.945	12.3926	13.6295	12.5288	7.92743	8.81421	7.77162			2.55003	14.1275	14.2294	17.0818	21.2534	10.0228	8.49351	8.59064			2.55003	12.9022	16.9249	22.319	23.782	5.46481	4.11709	8.63943
		2.56145	17.6906	23.1324	41.7576	24.8666	17.9092	21.5499	21.3203			2.56145	16.3119	20.3264	22.3553	20.5499	13.0026	14.4572	12.7471			2.56145	23.172	23.3391	28.0178	34.86	16.4394	13.9311	14.0904			2.56145	21.1623	27.7603	36.6079	39.0074	8.96343	6.75289	14.1705
		2.56395	28.7197	37.5542	67.7912	40.3696	29.0746	34.9851	34.6123			2.56395	26.4814	32.9989	36.2926	33.3616	21.1091	23.4704	20.6942			2.56395	37.6185	37.8898	45.4854	56.5933	26.6885	22.6164	22.8751			2.56395	34.3559	45.0674	59.4309	63.3264	14.5516	10.9629	23.005
		2.57527	33.3311	43.5842	78.6763	46.8516	33.743	40.6026	40.1699			2.57527	30.7335	38.2974	42.12	38.7184	24.4985	27.239	24.017			2.57527	43.6587	43.9737	52.7888	65.6804	30.9738	26.2479	26.5481			2.57527	39.8723	52.3038	68.9736	73.4946	16.8882	12.7232	26.6989
		2.5868	26.4961	34.6466	62.5427	37.2441	26.8236	32.2765	31.9326			2.5868	24.4312	30.444	33.4827	30.7787	19.4748	21.6532	19.092			2.5868	34.7059	34.9563	41.9638	52.2117	24.6222	20.8654	21.104			2.5868	31.696	41.5782	54.8296	58.4235	13.425	10.1142	21.2239
		2.5984	21.202	27.724	50.0463	29.8025	21.464	25.8275	25.5522			2.5984	19.5497	24.3611	26.7927	24.6289	15.5836	17.3268	15.2773			2.5984	27.7715	27.9718	33.5791	41.7795	19.7025	16.6964	16.8873			2.5984	25.3629	33.2706	43.8743	46.7501	10.7426	8.09329	16.9832
		2.6098	15.3921	20.1269	36.3323	21.6358	15.5823	18.7501	18.5503			2.6098	14.1926	17.6855	19.4508	17.88	11.3133	12.5788	11.0909			2.6098	20.1614	20.3068	24.3776	30.3308	14.3035	12.1211	12.2598			2.6098	18.4128	24.1536	31.8516	33.9394	7.79886	5.87552	12.3294
		2.62138	10.5619	13.8108	24.9307	14.8462	10.6924	12.866	12.7289			2.62138	9.73875	12.1356	13.3469	12.269	7.76302	8.63141	7.61044			2.62138	13.8345	13.9343	16.7276	20.8126	9.81489	8.31735	8.41248			2.62138	12.6346	16.5739	21.8561	23.2888	5.35147	4.0317	8.46026
		2.6328	5.22213	6.82852	12.3266	7.34045	5.28667	6.36139	6.2936			2.6328	4.81515	6.00022	6.59912	6.06618	3.83829	4.26765	3.76285			2.6328	6.84021	6.88955	8.27065	10.2904	4.8528	4.11237	4.1594			2.6328	6.24697	8.19466	10.8064	11.5147	2.64594	1.9934	4.18302
		2.6442	1.12959	1.47707	2.66634	1.5878	1.14355	1.37602	1.36136			2.6442	1.04156	1.2979	1.42745	1.31217	0.830256	0.92313	0.813937			2.6442	1.4796	1.49027	1.78902	2.22591	1.0497	0.889542	0.899715			2.6442	1.35127	1.77258	2.33752	2.49073	0.572341	0.431191	0.904825
		2.65562	0.0923266	0.120727	0.217932	0.129778	0.0934676	0.112469	0.11127			2.65562	0.0851313	0.106083	0.116672	0.107249	0.0678605	0.0754515	0.0665267			2.65562	0.120934	0.121806	0.146224	0.181934	0.0857969	0.0727062	0.0735377			2.65562	0.110446	0.14488	0.191056	0.203579	0.0467799	0.0352431	0.0739554
		2.66697	0.00278658	0.00364376	0.00657757	0.00391693	0.00282102	0.0033945	0.00335833			2.66697	0.00256941	0.00320178	0.00352135	0.00323697	0.00204815	0.00227726	0.00200789			2.66697	0.00365	0.00367633	0.0044133	0.00549107	0.0025895	0.0021944	0.0022195			2.66697	0.00333344	0.00437275	0.00576639	0.00614436	0.0014119	0.0010637	0.0022321
		2.66945	3.09158e-05	4.04259e-05	7.29751e-05	4.34566e-05	3.12978e-05	3.76604e-05	3.72591e-05			2.66945	2.85064e-05	3.55222e-05	3.90678e-05	3.59127e-05	2.27233e-05	2.52652e-05	2.22767e-05			2.66945	4.0495e-05	4.07872e-05	4.89636e-05	6.0921e-05	2.87293e-05	2.43458e-05	2.46242e-05			2.66945	3.6983e-05	4.85136e-05	6.39755e-05	6.81688e-05	1.56644e-05	1.18013e-05	2.47642e-05
		2.6719	1.26994e-07	1.66059e-07	2.99762e-07	1.78508e-07	1.28563e-07	1.54699e-07	1.5305e-07			2.6719	1.17097e-07	1.45916e-07	1.6048e-07	1.4752e-07	9.33409e-08	1.03782e-07	9.15062e-08			2.6719	1.66343e-07	1.67543e-07	2.01129e-07	2.50247e-07	1.18012e-07	1.00006e-07	1.0115e-07			2.6719	1.51916e-07	1.99281e-07	2.62794e-07	2.8002e-07	6.43448e-08	4.84762e-08	1.01724e-07
		2.6833	1.90491e-10	2.49089e-10	4.49645e-10	2.67763e-10	42	2.32049e-10	2.29576e-10			2.6833	1.75646e-10	1.59004	1.74874	1.60752	29.5964	32.9071	29.0147			2.6833	2.49515e-10	2.51315e-10	3.01695e-10	3.75372e-10	37.4191	31.7097	32.0724			2.6833	2.27875e-10	9.15884	12.0779	6.61386	20.4024	15.3708	32.2546
		2.69465	0	0	0	0	0	0	0			2.69465	0	0	0	0	0	0	0			2.69465	0	0	0	0	0	0	0			2.69465	0	0	0	0	0	0	0
		2.70603	0	0	0	0	0	0	0			2.70603	0	0	0	0	0	0	0			2.70603	0	0	0	0	0	0	0			2.70603	0	0	0	0	0	0	0
		2.70853	0	0	0	0	0	0	0			2.70853	0	0	0	0	0	0	0			2.70853	0	0	0	0	0	0	0			2.70853	0	0	0	0	0	0	0
		2.71102	0	0	0	0	0	0	0			2.71102	0	0	0	0	0	0	0			2.71102	0	0	0	0	0	0	0			2.71102	0	0	0	0	0	0	0
		2.71352	0	0	0	0	0	0	0			2.71352	0	0	0	0	0	0	0			2.71352	0	0	0	0	0	0	0			2.71352	0	0	0	0	0	0	0
		2.71597	0	0	0	0	0	0	0			2.71597	0	0	0	0	0	0	0			2.71597	0	0	0	0	0	0	0			2.71597	0	0	0	0	0	0	0
		2.71845	0	0	0	0	0	0	0			2.71845	0	0	0	0	0	0	0			2.71845	0	0	0	0	0	0	0			2.71845	0	0	0	0	0	0	0
		2.7209	0	0	0	0	0	0	0			2.7209	0	0	0	0	0	0	0			2.7209	0	0	0	0	0	0	0			2.7209	0	0	0	0	0	0	0
		2.72338	0	0	0	0	0	0	0			2.72338	0	0	0	0	0	0	0			2.72338	0	0	0	0	0	0	0			2.72338	0	0	0	0	0	0	0
		2.72583	0	0	0	0	0	0	0			2.72583	0	0	0	0	0	0	0			2.72583	0	0	0	0	0	0	0			2.72583	0	0	0	0	0	0	0
		2.72835	0	0	0	0	0	0	0			2.72835	0	0	0	0	0	0	0			2.72835	0	0	0	0	0	0	0			2.72835	0	0	0	0	0	0	0
		2.73082	0	0	0	0	0	0	0			2.73082	0	0	0	0	0	0	0			2.73082	0	0	0	0	0	0	0			2.73082	0	0	0	0	0	0	0
		2.73332	0	0	0	0	0	0	0			2.73332	0	0	0	0	0	0	0			2.73332	0	0	0	0	0	0	0			2.73332	0	0	0	0	0	0	0
		2.73575	0	0	0	0	0	0	0			2.73575	0	0	0	0	0	0	0			2.73575	0	0	0	0	0	0	0			2.73575	0	0	0	0	0	0	0
		2.73825	0	0	0	0	0	0	0			2.73825	0	0	0	0	0	0	0			2.73825	0	0	0	0	0	0	0			2.73825	0	0	0	0	0	0	0
		2.74073	0	0	0	0	0	0	0			2.74073	0	0	0	0	0	0	0			2.74073	0	0	0	0	0	0	0			2.74073	0	0	0	0	0	0	0
		2.74322	0	0	0	0	0	0	0			2.74322	0	0	0	0	0	0	0			2.74322	0	0	0	0	0	0	0			2.74322	0	0	0	0	0	0	0
		2.7457	0	0	0	0	0	0	0			2.7457	0	0	0	0	0	0	0			2.7457	0	0	0	0	0	0	0			2.7457	0	0	0	0	0	0	0
		2.74818	2.52947e-07	3.30756e-07	5.97067e-07	3.55553e-07	2.56073e-07	3.0813e-07	3.04846e-07			2.74818	2.33234e-07	2.90635e-07	3.19644e-07	2.9383e-07	1.85918e-07	2.06715e-07	1.82264e-07			2.74818	3.31322e-07	3.33712e-07	4.00609e-07	4.98442e-07	2.35058e-07	1.99193e-07	2.01471e-07			2.74818	3.02587e-07	3.96928e-07	5.23434e-07	5.57743e-07	1.28163e-07	9.65557e-08	2.02616e-07
		2.75065	6.19356e-05	8.09877e-05	0.000146196	8.70592e-05	6.27009e-05	7.54474e-05	7.46434e-05			2.75065	5.71087e-05	7.1164e-05	7.82671e-05	7.19463e-05	4.55229e-05	5.06152e-05	4.46282e-05			2.75065	8.11263e-05	8.17116e-05	9.80917e-05	0.000122047	5.75552e-05	4.87735e-05	4.93313e-05			2.75065	7.40904e-05	9.71904e-05	0.000128166	0.000136567	3.13814e-05	2.36422e-05	4.96116e-05
		2.75313	0.00557212	0.00728617	0.0131527	0.0078324	0.00564098	0.00678773	0.0067154			2.75313	0.00513786	0.00640236	0.0070414	0.00647274	0.00409553	0.00455367	0.00401504			2.75313	0.00729864	0.00735129	0.00882495	0.0109801	0.00517803	0.00438798	0.00443816			2.75313	0.00666564	0.00874386	0.0115306	0.0122864	0.00282327	0.002127	0.00446337
		2.7556	0.184531	0.241294	0.435574	0.259384	0.186811	0.224788	0.222392			2.7556	0.170149	0.212026	0.233188	0.214356	0.135631	0.150803	0.132965			2.7556	0.241707	0.243451	0.292254	0.363625	0.17148	0.145316	0.146978			2.7556	0.220745	0.289569	0.381858	0.406887	0.0934977	0.0704394	0.147812
		2.7581	2.24804	2.93956	5.30638	3.15994	2.27582	2.73847	2.70929			2.7581	2.07284	2.58299	2.84081	2.61139	1.65232	1.83715	1.61984			2.7581	2.94459	2.96584	3.56038	4.42986	2.08905	1.77031	1.79055			2.7581	2.68922	3.52766	4.65197	4.95689	1.13903	0.858127	1.80072
		2.76058	10.075	13.1742	23.7815	14.1619	10.1995	12.273	12.1422			2.76058	9.28983	11.5762	12.7316	11.7034	7.40519	8.23354	7.25964			2.76058	13.1968	13.292	15.9565	19.8532	9.36247	7.93396	8.0247			2.76058	12.0522	15.8099	20.8487	22.2153	5.1048	3.84586	8.07028
		2.77195	15974.9	0	37707.9	22455	16172.3	19460	3			2.77195	14729.9	612.251	673.361	618.981	11396.2	12671	11172.2			2.77195	20924.7	0	0	0	14408.4	12210	12349.6			2.77195	19110	3526.66	4650.64	2546.7	7856.04	5918.6	12419.8
		2.78333	93779.6	124.039	221362	131821	0.004	114239	4.02932			2.78333	86471	105.358	115.874	106.516	2.05377	2.28351	2.01341			2.78333	122837	125.148	150.236	186.925	2.5966	2.20042	2.22559			2.78333	112184	127.915	168.682	194.042	1.41578	1.06662	2.23823
		2.78585	13265.8	532.094	31313.2	18647	13429.7	16159.9	0			2.78585	12232	960.379	1056.24	970.936	9472.41	10532	9286.22			2.78585	17376.2	536.85	644.469	801.854	11976.1	10148.8	10264.9			2.78585	15869.2	3477.3	4585.56	2947.2	6529.84	4919.46	10323.2
		2.78832	0.276796	0.361941	0.653361	0.389076	0.280216	0.337181	0.333588			2.78832	0.255224	0.318038	0.349782	0.321534	0.203446	0.226204	0.199447			2.78832	0.362561	0.365176	0.438381	0.545438	0.257219	0.217973	0.220466			2.78832	0.331117	0.434352	0.572786	0.61033	0.140246	0.105659	0.221719
		2.79982	1.12962	1.47711	2.66641	1.58785	1.14358	1.37606	1.3614			2.79982	1.04159	1.29794	1.42749	1.3122	0.830278	0.923154	0.813959			2.79982	1.47964	1.49031	1.78906	2.22597	1.04973	0.889566	0.899739			2.79982	1.35131	1.77262	2.33758	2.4908	0.572356	0.431202	0.904849
		2.81125	5.04036	6.59083	11.8975	7.08494	5.10264	6.13996	6.07453			2.81125	4.64754	5.79137	6.36942	5.85503	3.70469	4.1191	3.63187			2.81125	6.60211	6.64974	7.98277	9.93224	4.68388	3.96922	4.01462			2.81125	6.02952	7.90941	10.4302	11.1139	2.55384	1.92402	4.03742
		2.82268	8.39771	10.9809	19.8224	11.8042	8.50149	10.2298	10.1207			2.82268	7.74325	9.64897	10.6121	9.75503	6.17236	6.86281	6.05104			2.82268	10.9997	11.0791	13.3001	16.548	7.80379	6.61311	6.68874			2.82268	10.0458	13.1778	17.3778	18.5168	4.25494	3.2056	6.72673
		2.83445	6.16153	8.05689	14.544	8.6609	6.23767	7.50573	7.42574			2.83445	5.68134	7.07959	7.78623	7.15742	4.52875	5.03535	4.43974			2.83445	8.07067	8.1289	9.75844	12.1416	5.72576	4.85213	4.90763			2.83445	7.37072	9.66878	12.7503	13.5861	3.12191	2.35199	4.9355
		2.84603	6.16153	8.05689	14.544	8.6609	6.23767	7.50573	7.42574			2.84603	5.68134	7.07959	7.78623	7.15742	4.52875	5.03535	4.43974			2.84603	8.07067	8.1289	9.75844	12.1416	5.72576	4.85213	4.90763			2.84603	7.37072	9.66878	12.7503	13.5861	3.12191	2.35199	4.9355
		2.85762	8.39771	10.9809	19.8224	11.8042	8.50149	10.2298	10.1207			2.85762	7.74325	9.64897	10.6121	9.75503	6.17236	6.86281	6.05104			2.85762	10.9997	11.0791	13.3001	16.548	7.80379	6.61311	6.68874			2.85762	10.0458	13.1778	17.3778	18.5168	4.25494	3.2056	6.72673
		2.86923	5.0403	6.59075	11.8973	7.08485	5.10258	6.13988	6.07446			2.86923	4.64749	5.79129	6.36934	5.85496	3.70464	4.11905	3.63183			2.86923	6.60203	6.64966	7.98267	9.93211	4.68382	3.96918	4.01457			2.86923	6.02945	7.90932	10.4301	11.1138	2.55381	1.92399	4.03737
		2.88078	1.12408	1.46986	2.65334	1.58006	1.13797	1.36931	1.35472			2.88078	1.03648	1.29157	1.42048	1.30577	0.826207	0.918627	0.809967			2.88078	1.47238	1.483	1.78029	2.21505	1.04458	0.885203	0.895326			2.88078	1.34468	1.76393	2.32612	2.47858	0.569549	0.429088	0.900412
		2.8922	0.0950518	0.124291	0.224365	0.133609	0.0962264	0.115788	0.114554			2.8922	0.0876441	0.109214	0.120115	0.110415	0.0698635	0.0776785	0.0684904			2.8922	0.124504	0.125402	0.15054	0.187304	0.0883293	0.0748522	0.0757083			2.8922	0.113706	0.149157	0.196695	0.209588	0.0481607	0.0362834	0.0761383
		2.90373	0.0950518	0.124291	0.224365	0.133609	0.0962264	0.115788	0.114554			2.90373	0.0876441	0.109214	0.120115	0.110415	0.0698635	0.0776785	0.0684904			2.90373	0.124504	0.125402	0.15054	0.187304	0.0883293	0.0748522	0.0757083			2.90373	0.113706	0.149157	0.196695	0.209588	0.0481607	0.0362834	0.0761383
		2.90625	1.12405	1.46982	2.65326	1.58001	1.13794	1.36927	1.35468			2.90625	1.03645	1.29153	1.42044	1.30573	0.826183	0.918601	0.809944			2.90625	1.47234	1.48296	1.78024	2.21499	1.04455	0.885178	0.895301			2.90625	1.34465	1.76388	2.32605	2.47851	0.569533	0.429075	0.900386
		2.9087	5.03751	6.58711	11.8908	7.08094	5.09976	6.13649	6.0711			2.9087	4.64492	5.78809	6.36582	5.85172	3.70259	4.11677	3.62982			2.9087	6.59838	6.64598	7.97826	9.92662	4.68123	3.96698	4.01235			2.9087	6.02612	7.90494	10.4243	11.1076	2.5524	1.92293	4.03514
		2.9112	8.30545	10.8603	3292.32	11.6745	8.40808	10.1174	10.0096			2.9112	7.65817	9.54295	10.4955	9.64785	6.10454	6.78741	5.98456			2.9112	10.8789	10.9574	13.1539	16.3662	7.71805	6.54045	6.61525			2.9112	9.93539	13.033	17.1868	18.3134	4.20819	3.17037	6.65282
		2.91367	5.03751	6.5871	11.8908	7.08093	5.09976	6.13649	6.0711			2.91367	4.64492	5.78809	6.36582	5.85172	3.70259	4.11677	3.62982			2.91367	6.59838	6.64598	7.97825	9.92662	4.68123	3.96698	4.01235			2.91367	6.02611	7.90494	10.4243	11.1076	2.5524	1.92293	4.03514
		2.9162	1.12402	1.46978	2.65319	1.57997	1.13791	1.36923	1.35464			2.9162	1.03642	1.2915	1.42041	1.3057	0.82616	0.918575	0.809922			2.9162	1.4723	1.48292	1.78019	2.21493	1.04452	0.885153	0.895276			2.9162	1.34461	1.76383	2.32599	2.47845	0.569517	0.429063	0.900361
		2.91867	0.0922798	0.120666	0.217822	0.129712	0.0934202	0.112411	0.111214			2.91867	0.0850881	0.106029	0.116612	0.107195	0.0678261	0.0754132	0.0664929			2.91867	0.120873	0.121745	0.14615	0.181841	0.0857533	0.0726693	0.0735004			2.91867	0.11039	0.144807	0.190959	0.203475	0.0467562	0.0352253	0.0739178
		2.92118	0.00411793	0.00538466	0.00972016	0.00578834	0.00416882	0.0050163	0.00496284			2.92118	0.00379701	0.0047315	0.00520377	0.00478351	0.0030267	0.00336527	0.00296721			2.92118	0.00539387	0.00543278	0.00652186	0.00811456	0.00382669	0.00324283	0.00327991			2.92118	0.00492607	0.00646193	0.00852142	0.00907998	0.00208647	0.00157191	0.00329854
		2.92367	0.0441241	0.0576972	0.104153	0.0620227	0.0446694	0.0537502	0.0531775			2.92367	0.0406854	0.0506986	0.055759	0.0512559	0.0324315	0.0360593	0.031794			2.92367	0.057796	0.0582129	0.0698825	0.0869485	0.0410035	0.0347473	0.0351446			2.92367	0.0527835	0.0692403	0.0913081	0.097293	0.0223568	0.0168432	0.0353443
		2.9262	0.53717	0.702409	1.26796	0.755068	0.543808	0.654358	0.647385			2.9262	0.495306	0.617207	0.678813	0.623992	0.394822	0.438988	0.387062			2.9262	0.703611	0.708687	0.850753	1.05852	0.499179	0.423015	0.427853			2.9262	0.642589	0.842936	1.11159	1.18445	0.272172	0.20505	0.430283
		2.93755	2.40746	3.14802	5.68268	3.38403	2.43721	2.93267	2.90142			2.93755	2.21984	2.76617	3.04227	2.79657	1.76949	1.96743	1.73471			2.93755	3.15341	3.17616	3.81286	4.744	2.23719	1.89585	1.91753			2.93755	2.87992	3.77782	4.98186	5.3084	1.21981	0.91898	1.92842
		2.94005	3.97196	5.19379	9.37561	5.58316	4.02105	4.83849	4.78693			2.94005	3.66241	4.56378	5.01931	4.61395	2.91941	3.24598	2.86203			2.94005	5.20268	5.24021	6.29068	7.82692	3.69105	3.12788	3.16365			2.94005	4.75146	6.23287	8.21936	8.75812	2.01251	1.51619	3.18162
		2.94252	2.49969	3.26863	5.90039	3.51367	2.53058	3.04503	3.01258			2.94252	2.30488	2.87215	3.15882	2.90372	1.83729	2.04281	1.80117			2.94252	3.27422	3.29784	3.95894	4.92575	2.3229	1.96848	1.99099			2.94252	2.99026	3.92256	5.17273	5.51178	1.26654	0.95419	2.0023
		2.95393	1.66119	2.17219	3.92115	2.33504	1.68172	2.0236	2.00203			2.95393	1.53173	1.90871	2.09922	1.92969	1.22098	1.35756	1.19698			2.95393	2.17591	2.19161	2.63095	3.27345	1.54371	1.30817	1.32313			2.95393	1.9872	2.60677	3.43758	3.6629	0.84169	0.634114	1.33065
		2.96543	5.0816	6.64476	11.9948	7.14291	5.1444	6.1902	6.12424			2.96543	4.68558	5.83876	6.42154	5.90294	3.735	4.1528	3.66159			2.96543	6.65613	6.70415	8.04809	10.0135	4.72221	4.00171	4.04747			2.96543	6.07886	7.97414	10.5156	11.2049	2.57474	1.93976	4.07046
		2.96795	8.30678	10.862	19.6077	11.6764	8.40943	10.119	10.0112			2.96795	7.6594	9.54448	10.4971	9.6494	6.10552	6.7885	5.98552			2.96795	10.8806	10.9591	13.156	16.3689	7.71929	6.5415	6.61631			2.96795	9.93698	13.0351	17.1896	18.3163	4.20887	3.17088	6.65389
		2.97042	5.03752	6.58713	11.8908	7.08096	5.09978	6.13651	6.07112			2.97042	4.64493	5.78811	6.36584	5.85174	3.7026	4.11678	3.62983			2.97042	6.5984	6.646	7.97828	9.92665	4.68125	3.96699	4.01236			2.97042	6.02613	7.90497	10.4244	11.1077	2.5524	1.92294	4.03515
		2.97292	1.12402	1.46978	2.65319	1.57997	1.13791	1.36923	1.35464			2.97292	1.03642	1.2915	1.42041	1.3057	0.82616	0.918575	0.809922			2.97292	1.4723	1.48292	1.78019	2.21493	1.04452	0.885153	0.895276			2.97292	1.34461	1.76383	2.32599	2.47845	0.569517	0.429063	0.900361
		2.98428	0.0922652	0.120647	0.217787	0.129692	0.0934054	0.112394	0.111196			2.98428	0.0850747	0.106013	0.116594	0.107178	0.0678154	0.0754013	0.0664825			2.98428	0.120854	0.121725	0.146127	0.181812	0.0857398	0.0726578	0.0734888			2.98428	0.110372	0.144784	0.190929	0.203443	0.0467488	0.0352197	0.0739062
		2.9957	0.00278658	0.00364376	0.00657757	0.00391693	0.00282102	0.0033945	0.00335833			2.9957	0.00256941	0.00320178	0.00352135	0.00323697	0.00204815	0.00227726	0.00200789			2.9957	0.00365	0.00367633	0.0044133	0.00549107	0.0025895	0.0021944	0.0022195			2.9957	0.00333344	0.00437275	0.00576639	0.00614436	0.0014119	0.0010637	0.0022321
		3.00723	3.09158e-05	4.04259e-05	7.29751e-05	4.34566e-05	3.12978e-05	3.76604e-05	3.72591e-05			3.00723	2.85064e-05	3.55222e-05	3.90678e-05	3.59127e-05	2.27233e-05	2.52652e-05	2.22767e-05			3.00723	4.0495e-05	4.07872e-05	4.89636e-05	6.0921e-05	2.87293e-05	2.43458e-05	2.46242e-05			3.00723	3.6983e-05	4.85136e-05	6.39755e-05	6.81688e-05	1.56644e-05	1.18013e-05	2.47642e-05
		3.00975	1.26994e-07	1.66059e-07	2.99762e-07	1.78508e-07	1.28563e-07	1.54699e-07	1.5305e-07			3.00975	1.17097e-07	1.45916e-07	1.6048e-07	1.4752e-07	9.33409e-08	1.03782e-07	9.15062e-08			3.00975	1.66343e-07	1.67543e-07	2.01129e-07	2.50247e-07	1.18012e-07	1.00006e-07	1.0115e-07			3.00975	1.51916e-07	1.99281e-07	2.62794e-07	2.8002e-07	6.43448e-08	4.84762e-08	1.01724e-07
		3.01225	3.79942e-10	4.96816e-10	8.96832e-10	5.34062e-10	3.84637e-10	4.6283e-10	2.03029			3.01225	3.50332e-10	4.36552e-10	4.80126e-10	4.41351e-10	2.79259e-10	3.10497e-10	2.7377e-10			3.01225	4.97667e-10	5.01256e-10	6.0174e-10	7.48691e-10	3.53071e-10	2.992e-10	3.02622e-10			3.01225	4.54505e-10	5.9621e-10	7.86229e-10	8.37764e-10	1.92508e-10	1.45032e-10	3.0434e-10
		3.01478	1.26994e-07	1.66059e-07	2.99762e-07	1.78508e-07	1.28563e-07	1.54699e-07	1.5305e-07			3.01478	1.17097e-07	1.45916e-07	1.6048e-07	1.4752e-07	9.33409e-08	1.03782e-07	9.15062e-08			3.01478	1.66343e-07	1.67543e-07	2.01129e-07	2.50247e-07	1.18012e-07	1.00006e-07	1.0115e-07			3.01478	1.51916e-07	1.99281e-07	2.62794e-07	2.8002e-07	6.43448e-08	4.84762e-08	1.01724e-07
		3.02613	3.09158e-05	4.04259e-05	7.29751e-05	4.34566e-05	3.12978e-05	3.76604e-05	3.72591e-05			3.02613	2.85064e-05	3.55222e-05	3.90678e-05	3.59127e-05	2.27233e-05	2.52652e-05	2.22767e-05			3.02613	4.0495e-05	4.07872e-05	4.89636e-05	6.0921e-05	2.87293e-05	2.43458e-05	2.46242e-05			3.02613	3.6983e-05	4.85136e-05	6.39755e-05	6.81688e-05	1.56644e-05	1.18013e-05	2.47642e-05
		3.02865	0.00278658	0.00364376	0.00657757	0.00391693	0.00282102	0.0033945	0.00335833			3.02865	0.00256941	0.00320178	0.00352135	0.00323697	0.00204815	0.00227726	0.00200789			3.02865	0.00365	0.00367633	0.0044133	0.00549107	0.0025895	0.0021944	0.0022195			3.02865	0.00333344	0.00437275	0.00576639	0.00614436	0.0014119	0.0010637	0.0022321
		3.03115	0.0922652	0.120647	0.217787	0.129692	0.0934054	0.112394	0.111196			3.03115	0.0850747	0.106013	0.116594	0.107178	0.0678154	0.0754013	0.0664825			3.03115	0.120854	0.121725	0.146127	0.181812	0.0857398	0.0726578	0.0734888			3.03115	0.110372	0.144784	0.190929	0.203443	0.0467488	0.0352197	0.0739062
		3.04268	1.12402	1.46978	2.65319	1.57997	1.13791	1.36923	1.35464			3.04268	1.03642	1.2915	1.42041	1.3057	0.82616	0.918575	0.809922			3.04268	1.4723	1.48292	1.78019	2.21493	1.04452	0.885153	0.895276			3.04268	1.34461	1.76383	2.32599	2.47845	0.569517	0.429063	0.900361
		3.0543	5.03751	6.58711	11.8908	7.08094	5.09976	6.13649	6.0711			3.0543	4.64492	5.78809	6.36582	5.85172	3.70259	4.11677	3.62982			3.0543	6.59838	6.64598	7.97826	9.92662	4.68123	3.96698	4.01235			3.0543	6.02612	7.90494	10.4243	11.1076	2.5524	1.92293	4.03514
		3.0657	8.30548	10.8603	19.6046	11.6745	8.40811	10.1174	10.0096			3.0657	7.6582	9.54299	10.4955	9.64789	6.10457	6.78743	5.98458			3.0657	10.8789	10.9574	13.154	16.3663	7.71808	6.54047	6.61527			3.0657	9.93542	13.0331	17.1869	18.3134	4.20821	3.17039	6.65284
		3.07712	5.0403	6.59075	11.8973	7.08485	5.10258	6.13988	0			3.07712	4.64749	5.79129	6.36934	5.85496	3.70464	4.11905	3.63183			3.07712	6.60203	6.64966	7.98267	9.93211	4.68382	3.96918	4.01457			3.07712	6.02945	7.90932	10.4301	11.1138	2.55381	1.92399	4.03737
		3.07963	1.21629	1.59043	2.87097	1.70966	1.23131	1.48163	1.76475			3.07963	1.12149	1.39751	1.537	1.41287	0.893975	0.993976	0.876404			3.07963	1.59315	1.60464	1.92631	2.39674	1.13026	0.957811	0.968765			3.07963	1.45498	1.90861	2.51691	2.68189	0.616265	0.464283	0.974267
		3.08212	1.21629	1.59043	2.87097	1.70966	1.23131	1.48163	7.31316			3.08212	1.12149	1.39751	1.537	1.41287	0.893975	0.993976	0.876404			3.08212	1.59315	1.60464	1.92631	2.39674	1.13026	0.957811	0.968765			3.08212	1.45498	1.90861	2.51691	2.68189	0.616265	0.464283	0.974267
		3.08463	5.0403	6.59075	11.8973	7.08485	5.10258	6.13988	12.0508			3.08463	4.64749	5.79129	6.36934	5.85496	3.70464	4.11905	3.63183			3.08463	6.60203	6.64966	7.98267	9.93211	4.68382	3.96918	4.01457			3.08463	6.02945	7.90932	10.4301	11.1138	2.55381	1.92399	4.03737
		3.09602	8.30548	10.8603	19.6046	11.6745	8.40811	10.1174	7.30912			3.09602	7.6582	9.54299	10.4955	9.64789	6.10457	6.78743	5.98458			3.09602	10.8789	10.9574	13.154	16.3663	7.71808	6.54047	6.61527			3.09602	9.93542	13.0331	17.1869	18.3134	4.20821	3.17039	6.65284
		3.1074	5.03751	6.58711	11.8908	7.08094	5.09976	6.13649	1.63088			3.1074	4.64492	5.78809	6.36582	5.85172	3.70259	4.11677	3.62982			3.1074	6.59838	6.64598	7.97826	9.92662	4.68123	3.96698	4.01235			3.1074	6.02612	7.90494	10.4243	11.1076	2.5524	1.92293	4.03514
		3.1188	1.12402	1.46978	2.65319	1.57997	1.13791	1.36924	0.133974			3.1188	1.03642	1.2915	1.42041	1.3057	0.826161	0.918576	0.809922			3.1188	1.4723	1.48292	1.78019	2.21493	1.04452	0.885154	0.895277			3.1188	1.34461	1.76383	2.32599	2.47845	0.569517	0.429064	0.900362
		3.1302	0.092336	0.12074	0.217954	0.129791	0.0934771	0.11248	0.0133408			3.1302	0.0851399	0.106094	0.116684	0.10726	0.0678674	0.0754592	0.0665335			3.1302	0.120946	0.121819	0.146239	0.181952	0.0858056	0.0727136	0.0735452			3.1302	0.110457	0.144895	0.191075	0.203599	0.0467847	0.0352467	0.0739629
		3.14167	0.00919457	0.0120229	0.0217033	0.0129243	0.00930819	0.0112005	0.307993			3.14167	0.008478	0.0105646	0.011619	0.0106807	0.00675805	0.00751401	0.00662522			3.14167	0.0120435	0.0121304	0.0145621	0.0181183	0.00854428	0.00724062	0.00732342			3.14167	0.010999	0.0144283	0.0190267	0.0202739	0.00465869	0.00350977	0.00736502
		3.15347	0.212271	0.277568	0.501055	0.298378	0.214894	0.25858	3.75508			3.15347	0.195728	0.2439	0.268244	0.246581	0.15602	0.173473	0.152954			3.15347	0.278043	0.280049	0.336189	0.41829	0.197259	0.167161	0.169073			3.15347	0.253929	0.3331	0.439263	0.468055	0.107553	0.0810287	0.170033
		3.16537	2.58803	3.38414	6.10891	3.63785	2.62001	3.15264	16.9448			3.16537	2.38634	2.97365	3.27046	3.00633	1.90222	2.115	1.86483			3.16537	3.38993	3.41439	4.09885	5.09983	2.40499	2.03805	2.06135			3.16537	3.09593	4.06118	5.35553	5.70657	1.3113	0.98791	2.07306
		3.17723	11.6785	15.271	27.5666	16.4158	11.8229	14.2263	29.3475			3.17723	10.7684	13.4186	14.758	13.5661	8.58377	9.54397	8.41506			3.17723	15.2971	15.4075	18.4961	23.013	10.8526	9.19671	9.30189			3.17723	13.9704	18.3262	24.1669	25.751	5.91726	4.45796	9.35472
		3.18908	20.2266	26.4485	0	28.4313	20.4765	24.6392	24.1241			3.18908	18.6502	23.2403	25.56	23.4958	14.8666	16.5296	14.5744			3.18908	26.4938	26.6849	32.0342	39.8573	18.7961	15.9282	16.1104			3.18908	24.196	31.7399	41.8558	44.5993	10.2484	7.72093	16.2019
		3.20105	16.6266	21.7411	39.2461	23.371	16.832	20.2538	15.9356			3.20105	15.3308	19.1039	21.0107	19.3139	12.2206	13.5876	11.9804			3.20105	21.7783	21.9354	26.3327	32.7633	15.4507	13.0932	13.243			3.20105	19.8895	26.0907	34.4061	36.6613	8.42432	6.34673	13.3182
		3.21282	10.983	14.3614	25.9247	15.4381	11.1187	13.379	9.2479			3.21282	10.127	12.6194	13.879	12.7581	8.07252	8.97553	7.91386			3.21282	14.386	14.4898	17.3945	21.6424	10.2062	8.64896	8.74787			3.21282	13.1384	17.2346	22.7275	24.2172	5.56483	4.19244	8.79755
		3.22455	6.37374	8.33437	15.0449	8.9592	6.4525	7.76423	8.9493			3.22455	5.87701	7.32342	8.05439	7.40392	4.68473	5.20877	4.59265			3.22455	8.34864	8.40887	10.0945	12.5597	5.92296	5.01925	5.07665			3.22455	7.62458	10.0018	13.1895	14.054	3.22944	2.433	5.10548
		3.23608	6.16794	8.06527	14.5591	8.66991	6.24416	7.51353	12.1847			3.23608	5.68725	7.08695	7.79432	7.16486	4.53346	5.04058	4.44436			3.23608	8.07907	8.13735	9.7686	12.1542	5.73171	4.85718	4.91273			3.23608	7.37839	9.67883	12.7636	13.6002	3.12516	2.35444	4.94063
		3.24748	8.39779	10.981	19.8225	11.8043	8.50156	10.2298	7.31316			3.24748	7.74331	9.64905	10.6121	9.75512	6.17241	6.86287	6.05109			3.24748	10.9998	11.0792	13.3002	16.5482	7.80385	6.61316	6.68879			3.24748	10.0458	13.1779	17.3779	18.517	4.25498	3.20562	6.72678
		3.25002	5.0403	6.59075	11.8973	7.08485	5.10258	6.13988	1.63093			3.25002	4.64749	5.79129	6.36934	5.85496	3.70464	4.11905	3.63183			3.25002	6.60203	6.64966	7.98267	9.93211	4.68382	3.96918	4.01457			3.25002	6.02945	7.90932	10.4301	11.1138	2.55381	1.92399	4.03737
		3.26137	1.12405	1.46982	2.65326	1.58001	1.13794	1.36927	0.133916			3.26137	1.03645	1.29153	1.42044	1.30573	0.826183	0.918601	0.809944			3.26137	1.47234	1.48296	1.78024	2.21499	1.04455	0.885178	0.895301			3.26137	1.34465	1.76388	2.32605	2.47851	0.569533	0.429075	0.900386
		3.2639	0.0922965	0.120688	0.217861	0.129736	0.093437	0.112432	0.00813011			3.2639	0.0851034	0.106049	0.116634	0.107214	0.0678383	0.0754268	0.066505			3.2639	0.120895	0.121767	0.146176	0.181874	0.0857688	0.0726824	0.0735136			3.2639	0.11041	0.144833	0.190993	0.203512	0.0467646	0.0352316	0.0739312
		3.26637	0.00560335	0.007327	0.0132264	0.0078763	0.00567259	0.00682577	0.137958			3.26637	0.00516666	0.00643824	0.00708086	0.00650901	0.00411848	0.00457919	0.00403754			3.26637	0.00733954	0.00739249	0.00887441	0.0110416	0.00520705	0.00441257	0.00446304			3.26637	0.006703	0.00879286	0.0115952	0.0123553	0.00283909	0.00213892	0.00448838
		3.27782	0.095082	0.12433	0.224436	0.133651	0.096257	0.115825	1.76475			3.27782	0.0876719	0.109249	0.120154	0.11045	0.0698857	0.0777032	0.0685121			3.27782	0.124543	0.125442	0.150588	0.187363	0.0883574	0.074876	0.0757323			3.27782	0.113742	0.149204	0.196757	0.209654	0.048176	0.0362949	0.0761624
		3.28952	1.21629	1.59043	2.87097	1.70966	1.23131	1.48163	8.94			3.28952	1.12149	1.39751	1.537	1.41287	0.893975	0.993976	0.876404			3.28952	1.59315	1.60464	1.92631	2.39674	1.13026	0.957811	0.968765			3.28952	1.45498	1.90861	2.51691	2.68189	0.616265	0.464283	0.974267
		3.30095	6.16153	8.05689	14.544	8.6609	6.23767	7.50573	19.3598			3.30095	5.68134	7.07959	7.78623	7.15742	4.52875	5.03535	4.43974			3.30095	8.07067	8.1289	9.75844	12.1416	5.72576	4.85213	4.90763			3.30095	7.37072	9.66878	12.7503	13.5861	3.12191	2.35199	4.9355
		3.31252	13.343	0	31.4953	18.7554	13.5078	16.2538	19.3598			3.31252	12.3031	0.51138	0.562422	0.517001	9.51865	10.5834	9.33156			3.31252	17.4773	0	0	0	12.0345	10.1983	10.315			3.31252	15.9615	2.94562	3.88443	2.12712	6.56172	4.94348	10.3736
		3.32412	13.343	17.4474	31.4953	18.7554	13.5078	16.2538	8.94005			3.32412	12.3031	15.331	16.8613	15.4996	9.80714	10.9042	9.61438			3.32412	17.4773	17.6033	21.1322	26.2929	12.3993	10.5074	10.6276			3.32412	15.9615	20.938	27.6112	29.421	6.76059	5.09331	10.688
		3.33552	6.16156	8.05693	14.544	8.66095	6.2377	7.50577	1.7688			3.33552	5.68137	7.07963	7.78627	7.15745	4.52878	5.03537	4.43976			3.33552	8.07072	8.12894	9.75849	12.1416	5.72579	4.85216	4.90765			3.33552	7.37076	9.66883	12.7504	13.5861	3.12193	2.35201	4.93553
		3.34708	1.21907	1.59407	2.87755	1.71358	1.23414	1.48502	1.4692			3.34708	1.12407	1.40071	1.54052	1.41611	0.896024	0.996255	0.878413			3.34708	1.5968	1.60832	1.93073	2.40223	1.13285	0.960006	0.970985			3.34708	1.45831	1.91299	2.52268	2.68803	0.617678	0.465347	0.9765
		3.35848	0.187317	0.244938	0.442152	0.263301	0.189632	0.228182	0.22575			3.35848	0.172719	0.215227	0.23671	0.217593	0.137679	0.15308	0.134973			3.35848	0.245357	0.247127	0.296667	0.369116	0.174069	0.14751	0.149197			3.35848	0.224078	0.293941	0.387624	0.413031	0.0949095	0.0715031	0.150044
		3.36988	1.12684	1.47347	2.65984	1.58393	1.14076	1.37267	1.35804			3.36988	1.03902	1.29473	1.42397	1.30897	0.828231	0.920878	0.811952			3.36988	1.47599	1.48663	1.78465	2.22048	1.04714	0.887371	0.89752			3.36988	1.34798	1.76825	2.33182	2.48466	0.570944	0.430139	0.902618
		3.38142	5.03754	6.58715	11.8908	7.08098	5.09979	6.13653	6.07113			3.38142	4.64495	5.78813	6.36586	5.85176	3.70262	4.1168	3.62984			3.38142	6.59842	6.64602	7.9783	9.92668	4.68126	3.96701	4.01237			3.38142	6.02615	7.90499	10.4244	11.1077	2.55241	1.92294	4.03516
		3.3928	8.30545	10.8603	19.6046	11.6745	8.40808	10.1174	10.0096			3.3928	7.65817	9.54295	10.4955	9.64785	6.10454	6.78741	5.98456			3.3928	10.8789	10.9574	13.1539	16.3662	7.71805	6.54045	6.61525			3.3928	9.93539	13.033	17.1868	18.3134	4.20819	3.17037	6.65282
		3.39533	5.03751	6.5871	11.8908	7.08093	5.09976	6.13649	6.0711			3.39533	4.64492	5.78809	6.36582	5.85172	3.70259	4.11677	3.62982			3.39533	6.59838	6.64598	7.97825	9.92662	4.68123	3.96698	4.01235			3.39533	6.02611	7.90494	10.4243	11.1076	2.5524	1.92293	4.03514
		3.3978	1.12402	1.46978	2.65319	1.57997	1.13791	1.36923	1.35464			3.3978	1.03642	1.2915	1.42041	1.3057	0.82616	0.918575	0.809922			3.3978	1.4723	1.48292	1.78019	2.21493	1.04452	0.885153	0.895276			3.3978	1.34461	1.76383	2.32599	2.47845	0.569517	0.429063	0.900361
		3.40033	0.0922652	0.120647	0.217787	0.129692	0.0934054	0.112394	0.111196			3.40033	0.0850747	0.106013	0.116594	0.107178	0.0678154	0.0754013	0.0664825			3.40033	0.120854	0.121725	0.146127	0.181812	0.0857398	0.0726578	0.0734888			3.40033	0.110372	0.144784	0.190929	0.203443	0.0467488	0.0352197	0.0739062
		3.40282	0.00278658	0.00364376	0.00657757	0.00391693	0.00282102	0.0033945	0.00335833			3.40282	0.00256941	0.00320178	0.00352135	0.00323697	0.00204815	0.00227726	0.00200789			3.40282	0.00365	0.00367633	0.0044133	0.00549107	0.0025895	0.0021944	0.0022195			3.40282	0.00333344	0.00437275	0.00576639	0.00614436	0.0014119	0.0010637	0.0022321
		3.40535	3.09158e-05	4.04259e-05	7.29751e-05	4.34566e-05	3.12978e-05	3.76604e-05	3.72591e-05			3.40535	2.85064e-05	3.55222e-05	3.90678e-05	3.59127e-05	2.27233e-05	2.52652e-05	2.22767e-05			3.40535	4.0495e-05	4.07872e-05	4.89636e-05	6.0921e-05	2.87293e-05	2.43458e-05	2.46242e-05			3.40535	3.6983e-05	4.85136e-05	6.39755e-05	6.81688e-05	1.56644e-05	1.18013e-05	2.47642e-05
		3.40782	1.26994e-07	1.66059e-07	2.99762e-07	1.78508e-07	1.28563e-07	1.54699e-07	1.5305e-07			3.40782	1.17097e-07	1.45916e-07	1.6048e-07	1.4752e-07	9.33409e-08	1.03782e-07	9.15062e-08			3.40782	1.66343e-07	1.67543e-07	2.01129e-07	2.50247e-07	1.18012e-07	1.00006e-07	1.0115e-07			3.40782	1.51916e-07	1.99281e-07	2.62794e-07	2.8002e-07	6.43448e-08	4.84762e-08	1.01724e-07
		3.41032	1.90491e-10	2.49089e-10	4.49645e-10	2.67763e-10	0	2.32049e-10	302.044			3.41032	1.75646e-10	2.11574e-10	2.32692e-10	2.139e-10	4.11861e-12	4.57932e-12	4.03766e-12			3.41032	2.49515e-10	2.51315e-10	3.01695e-10	3.75372e-10	5.2072e-12	4.4127e-12	4.46317e-12			3.41032	2.27875e-10	2.56869e-10	3.38736e-10	3.89663e-10	2.83918e-12	2.13899e-12	4.48852e-12
		3.41283	0	0	0	0	0	0	0			3.41283	0	0	0	0	0	0	0			3.41283	0	0	0	0	0	0	0			3.41283	0	0	0	0	0	0	0
		3.41533	0	0	0	0	0	0	0			3.41533	0	0	0	0	0	0	0			3.41533	0	0	0	0	0	0	0			3.41533	0	0	0	0	0	0	0
		3.41782	2.85216e-10	3.72952e-10	6.73237e-10	4.00912e-10	0	3.47439e-10	0			3.41782	2.62988e-10	3.16782e-10	3.48401e-10	3.20264e-10	6.16666e-12	6.85647e-12	6.04545e-12			3.41782	3.7359e-10	3.76285e-10	4.51717e-10	5.62031e-10	7.79656e-12	6.60698e-12	6.68254e-12			3.41782	3.41189e-10	3.84601e-10	5.07178e-10	5.83428e-10	4.25101e-12	3.20263e-12	6.72051e-12
		3.42033	1.89451e-07	2.47728e-07	4.47188e-07	2.663e-07	1.91792e-07	2.30781e-07	2.28322e-07			3.42033	1.74686e-07	2.17679e-07	2.39406e-07	2.20072e-07	1.39247e-07	1.54823e-07	1.3651e-07			3.42033	2.48152e-07	2.49942e-07	3.00046e-07	3.73321e-07	1.76052e-07	1.4919e-07	1.50896e-07			3.42033	2.2663e-07	2.9729e-07	3.9204e-07	4.17737e-07	9.59903e-08	7.23173e-08	1.51753e-07
		3.4228	4.64256e-05	6.07067e-05	0.000109585	6.52578e-05	4.69993e-05	5.65538e-05	5.59511e-05			3.4228	4.28075e-05	5.3343e-05	5.86673e-05	5.39294e-05	3.41231e-05	3.79401e-05	3.34524e-05			3.4228	6.08106e-05	6.12493e-05	7.35275e-05	9.14837e-05	4.31422e-05	3.65596e-05	3.69777e-05			3.4228	5.55366e-05	7.28519e-05	9.60707e-05	0.000102368	2.35229e-05	1.77217e-05	3.71878e-05
		3.42533	0.00417935	0.00546496	0.00986513	0.00587467	0.004231	0.00509112	0.00503686			3.42533	0.00385364	0.00480207	0.00528138	0.00485485	0.00307184	0.00341546	0.00301146			3.42533	0.00547432	0.00551381	0.00661913	0.00823558	0.00388377	0.00329119	0.00332883			3.42533	0.00499954	0.0065583	0.00864851	0.00921539	0.00211759	0.00159535	0.00334774
		3.43668	0.138397	0.18097	0.32668	0.194537	0.140108	0.16859	0.166794			3.43668	0.127611	0.159018	0.174891	0.160766	0.101723	0.113101	0.0997233			3.43668	0.18128	0.182588	0.21919	0.272718	0.128609	0.108986	0.110233			3.43668	0.165558	0.217175	0.286392	0.305164	0.0701229	0.0528293	0.110859
		3.44808	1.68603	2.20467	3.97978	2.36996	1.70687	2.05385	2.03197			3.44808	1.55463	1.93725	2.13061	1.95854	1.23924	1.37786	1.21488			3.44808	2.20845	2.22438	2.67028	3.32239	1.56679	1.32773	1.34292			3.44808	2.01691	2.64575	3.48898	3.71767	0.854276	0.643596	1.35054
		3.45952	7.5563	9.8807	17.8362	10.6214	7.64967	9.20477	9.10669			3.45952	6.9674	8.68218	9.54877	8.77762	5.55391	6.17518	5.44475			3.45952	9.89761	9.96901	11.9674	14.89	7.02188	5.9505	6.01855			3.45952	9.03921	11.8575	15.6366	16.6615	3.82861	2.88441	6.05273
		3.4711	12.461	16.2941	29.4134	17.5156	12.6149	15.1794	15.0177			3.4711	11.4898	14.3176	15.7467	14.475	9.15886	10.1834	8.97885			3.4711	16.322	16.4397	19.7353	24.5548	11.5797	9.81286	9.92508			3.4711	14.9064	19.5539	25.786	27.4762	6.3137	4.75663	9.98146
		3.48253	7.64853	10.0013	18.0539	10.7511	7.74305	9.31713	9.21784			3.48253	7.05245	8.78816	9.66533	8.88476	5.62171	6.25056	5.51121			3.48253	10.0184	10.0907	12.1135	15.0718	7.10759	6.02313	6.09201			3.48253	9.14955	12.0022	15.8275	16.8649	3.87534	2.91961	6.12662
		3.48507	2.81005	3.67446	6.63297	3.94993	2.84478	3.42309	3.38661			3.48507	2.59105	3.22875	3.55102	3.26424	2.0654	2.29644	2.02481			3.48507	3.68074	3.7073	4.45047	5.53732	2.61131	2.21288	2.23819			3.48507	3.36152	4.40958	5.81496	6.19612	1.42379	1.07266	2.2509
		3.49642	5.17591	6.76808	12.2174	7.27547	5.23987	6.30508	6.23789			3.49642	4.77253	5.94711	6.54071	6.01249	3.80432	4.22987	3.72954			3.49642	6.77966	6.82857	8.19745	10.1993	4.80984	4.07597	4.12258			3.49642	6.19168	8.12212	10.7107	11.4128	2.62252	1.97576	4.146
		3.50795	8.30966	10.8658	19.6145	11.6804	8.41235	10.1225	10.0146			3.50795	7.66205	9.5478	10.5008	9.65275	6.10764	6.79085	5.98759			3.50795	10.8844	10.9629	13.1606	16.3745	7.72196	6.54376	6.6186			3.50795	9.94042	13.0397	17.1956	18.3227	4.21033	3.17198	6.65619
		3.51948	5.04034	6.59081	11.8975	7.08492	5.10263	6.13994	6.07451			3.51948	4.64753	5.79135	6.3694	5.85501	3.70467	4.11909	3.63186			3.51948	6.60209	6.64972	7.98274	9.93221	4.68387	3.96921	4.01461			3.51948	6.02951	7.90939	10.4302	11.1139	2.55383	1.92401	4.03741
		3.53103	1.21629	1.59043	2.87097	1.70966	1.23131	1.48163	1.46584			3.53103	1.12149	1.39751	1.537	1.41287	0.893975	0.993976	0.876404			3.53103	1.59315	1.60464	1.92631	2.39674	1.13026	0.957811	0.968765			3.53103	1.45498	1.90861	2.51691	2.68189	0.616265	0.464283	0.974267
		3.53355	1.21629	1.59043	2.87097	1.70966	1.23131	1.48163	1.46584			3.53355	1.12149	1.39751	1.537	1.41287	0.893975	0.993976	0.876404			3.53355	1.59315	1.60464	1.92631	2.39674	1.13026	0.957811	0.968765			3.53355	1.0498	1.90861	2.51691	2.68189	0.616265	0.464283	0.974267
		3.54495	5.0403	6.59075	11.8973	7.08485	5.10258	6.13988	6.07446			3.54495	4.64749	5.79129	6.36934	5.85496	3.70464	4.11905	3.63183			3.54495	6.60203	6.64966	7.98267	9.93211	4.68382	3.96918	4.01457			3.54495	6.02945	7.90932	10.4301	11.1138	2.55381	1.92399	4.03737
		3.5565	8.30548	10.8603	19.6046	11.6745	8.40812	10.1174	10.0096			3.5565	7.6582	9.54299	10.4955	9.64789	6.10457	6.78743	5.98458			3.5565	10.8789	10.9574	13.154	16.3663	7.71808	6.54047	6.61527			3.5565	0	13.0331	17.1869	18.3134	4.20821	3.17039	6.65284
		3.55903	5.03759	6.58721	11.891	7.08104	5.09984	6.13659	6.07119			3.55903	202.039	5.78818	6.36592	5.85181	3.70265	4.11684	3.62988			3.55903	6.59848	6.64608	7.97838	9.92678	4.68131	3.96704	4.01241			3.55903	6.02621	7.90507	10.4245	11.1078	2.55244	1.92296	4.0352
		3.56155	1.13099	1.47889	20.9302	1.58976	1.14496	1.37772	1.36304			3.56155	1.04284	1.2995	1.42921	1.31379	0.83128	0.924268	0.814941			3.56155	1.48142	1.49211	1.79122	2.22866	1.051	0.890638	0.900824			3.56155	11.3529	1.77476	2.3404	2.49381	0.573046	0.431723	0.905941
		3.56408	0.322928	0.422264	11.9504	182	0.326918	0.393378	0.389186			3.56408	1.0923	0.371044	0.408079	0.375123	0.237353	0.263904	0.232688			3.56408	0.422987	0.426038	0.511443	0.636343	0.300089	0.254302	0.25721			3.56408	0.386302	0.506744	0.668249	0.712051	0.163621	0.123269	0.258671
		3.56657	2.81284	0.0392	6.63955	3.95384	2.8476	3.42649	3.38997			3.56657	0.90943	0.1411	0.155184	0.142651	2.00728	2.23182	1.96783			3.56657	3.68439	0.0395504	0.0474788	1.3432	2.53783	2.15061	2.17521			3.56657	23.3649	0.661393	0.872187	0.509742	1.38373	1.04248	2.18756
		3.56908	12.5939	48.905	542.75	75.0294	12.7495	15.3414	15.1779			3.56908	12.0032	42.0222	46.2165	42.4841	24.0299	26.7179	23.5576			3.56908	16.4961	49.3421	59.2334	12.8843	30.3813	10.4922	10.6122			3.56908	212.065	56.6936	74.7625	80.2871	16.5651	12.4798	26.1881
		3.57157	549.145	80.0943	1296.23	771.902	555.931	66.9465	66.2331			3.57157	506.348	89.0778	97.9689	90.057	0.715255	0.795263	0.701195			3.57157	719.298	80.8102	97.0096	341.094	0.9043	421.144	425.96			3.57157	656.914	107.899	142.288	163.931	0.493063	0.371465	0.779494
		3.58298	681.596	1495.09	1608.87	1958.08	690.019	30.2932	29.9704			3.58298	743.477	1296.04	1425.4	1310.29	510.961	568.117	500.918			3.58298	892.789	1508.46	1810.85	1593.07	646.014	547.447	43			3.58298	815.359	1692.26	2231.61	2447.51	352.233	265.366	556.852
		3.5944	1346.26	2760.39	3177.78	2892.36	1362.9	163.964	162.217			3.5944	1001.34	2396.25	2635.42	2422.59	9.45505	10.5127	9.26918			3.5944	1763.4	2785.06	3343.36	4159.85	11.954	1077.88	12.44			3.5944	1610.47	2900.16	3824.47	4408.61	6.51785	4.91043	10.3042
		3.59692	5722.21	5482.42	13507	8043.37	2792.92	690.561	683.202			3.59692	5276.25	4762.45	5237.81	4814.81	2.29711	2.55401	2.2519			3.59692	7495.23	5531.42	6640.27	8261.89	2.904	2205.76	10.232			3.59692	8845.18	5759.93	7595.69	8759.9	1.58348	1.19297	2.50336
		3.5994	9466.89	12379	22346.1	13307	3383.88	1152.18	1139.9			3.5994	8729.1	10642.7	11705	10759.7	3.167	3.52113	3.10463			3.5994	12400.2	12489.6	14993.4	18654.9	4.00349	2774.1	29.0094			3.5994	11324.8	12871.3	16973.5	19575.6	2.1831	1.64471	3.45131
		3.61078	21556.7	28187.8	50883.4	30301	5823.07	2659.48	2631.14			3.61078	14876.7	24162.9	26574.7	24428.5	5.70535	6.34323	5.59293			3.61078	28236	28439.7	34140.8	42478.3	7.212	4895.74	20.049			3.61078	27787.2	29222.2	38535.7	44443.7	3.93281	2.9629	6.21746
		3.6133	48861.6	63891.9	115335	68681.9	10465.4	5521.19	5462.35			3.6133	25053.6	54665.4	60121.8	55266.3	31.308	34.8094	30.6919			3.6133	64001.3	64463	77385.5	96283.8	39.58	9033.17	2.0943			3.6133	48450.6	66116.1	87188.1	100550	21.5818	16.2594	34.1191
		3.61578	137718	180081	325075	193582	19419.6	16762.2	16583.6			3.61578	70934.9	153694	169035	155384	368.666	409.903	11.4178			3.61578	180390	181691	218113	271379	466.1	17851.9	62.093			3.61578	104745	185957	245224	282737	24.1399	28.2934	12.7235
		3.61833	221398	229503	422598	311206	29133.9	29698.1	29381.6			3.61833	104144	196040	215608	198195	596.388	663.098	14			3.61833	239998	231554	277972	345855	754.01	26061.6	34.005			3.61833	164847	237223	312829	360653	41.121	47.2387	15.6183
		3.6297	255951	274684	604158	359775	59113.9	31189.2	30856.8			3.6297	124015	235552	259064	238142	1114.15	1238.78	2.248			3.6297	333257	277140	332696	913944	1408.62	49496.8	134.003			3.6297	206181	285132	376008	433392	78.0417	89.1159	2.62053
		3.63222	309113	334960	965688	575066	104168	48364.4	47849			3.63222	207229	288456	317247	291627	5385.41	5987.82	52.554			3.63222	535876	337954	405701	1504778	6808.82	84580.2	59.03			3.63222	270400	350154	461753	531230	327	395.123	58.93
		3.6347	350664	409293	1063767	633472	126233	54880.4	54295.6			3.6347	244234	352429	387606	356303	7767.8	8636.71	315.116			3.6347	590302	412951	495733	2616796	9820.9	102556	128.7			3.6347	399106	428101	564542	649193	354.76	486.985	350.745
		3.63722	399664	753367	1479430	702349	150839	60670.9	60024.4			3.63722	270724	645555	709990	652651	7958.9	8849.19	802.461			3.63722	654485	760100	712472	3086465	10062.5	126065	506.4			3.63722	467723	782633	1032068	788366	486.496	586.232	892.29
		3.6397	799016	1021652	2010434	2388207	200391	209672	207438			3.6397	300421	875280	962645	1084902	14103.8	15681.5	1326.61			3.6397	925454	1030783	937418	4466344	17831.6	167647	1564.2			3.6397	1032446	3061949	3619045	743742	722.53	939.828	1475.07
		3.64225	968736	1620432	2535452	3891852	252951	332763	329217			3.64225	352958	1385693	1524003	1800925	41964.1	46658.3	4139.32			3.64225	1226627	1634915	1062656	6222167	53055.7	214445	23897.5			3.64225	1412098	4686017	5551331	933000	928.14	1929.65	4601.17
		3.65363	1275622	2198570	3384240	4588301	292751	442942	438222			3.65363	536787	1878148	2065612	3898794	69487.3	77260.2	8121.48			3.65363	1407466	2218220	1362892	6995724	87853.5	252408	52294.4			3.65363	1855834	5288286	6345550	1217296	7901.32	7710.43	9033.07
		3.65617	1565850	2985791	3561173	5074565	311858	631038	624313			3.65617	756776	2547326	2401582	5251614	100075	111270	11108			3.65617	1794666	3012478	1616369	7311102	126526	276705	74869.9			3.65617	2144144	6105020	7422587	2269853	18987.1	16501.7	12363
		3.65867	1714960	3580770	3713140	5384160	365811	712678	685083			3.65867	1974266	3207034	2848070	6095031	147932	164480	14024.6			3.65867	1989978	3912774	2337003	7807722	187032	327980	91730.8			3.65867	2622518	7314524	8033818	4240994	21977.7	20073	15608.1
		3.66118	2015882	4581975	3815317	5485456	376744	813802	725130			3.66118	2445116	3905362	3295168	7039009	247483	275167	52618.6			3.66118	2091186	4622928	2849656	7845570	312896	349897	93898.5			3.66118	2923620	7783370	8635847	5349041	30603.4	29208.1	58496.1
		3.66367	2024584	4793352	3935855	5539769	397553	874401	785083			3.66367	2560314	4085691	3493496	7881320	523830	352184	93691.1			3.66367	2302582	4836194	3105674	7994525	535854	369352	123576			3.66367	2993403	8303289	9009382	5769293	50354.3	45318.4	104147
		3.66622	2100408	5391750	4001931	5600970	409472	906590	800932			3.66622	2660978	4892906	3913826	7940696	809407	460633	122471			3.66622	2600635	4839940	3830449	7965882	858982	488952	155494			3.66622	3049596	8347427	9109392	6009432	65592.6	59083.7	156138
		3.66872	2165165	5462640	4019628	5607661	412120	923949	816562			3.66872	2776972	4984835	3979141	7994525	1021910	536039	191457			3.66872	2776972	4984835	3979141	7788056	1021910	536039	191458			3.66872	3060816	8369143	9178455	6301239	79787	71208.2	191146
		3.67123	2061991	5380850	3983486	5541806	410487	912730	803004			3.67123	2644532	4869501	3903432	7987844	849218	468607	129512			3.67123	2706807	4728943	3517247	7376194	757598	487779	154308			3.67123	3009274	8320879	9002359	6029485	62536.1	357133	153958
		3.68263	1995852	5302082	3619233	5227145	404242	909714	770020			3.68263	2516927	4729161	3033736	7808652	554059	355552	91668.9			3.68263	2640722	4649471	3021844	7159808	447641	379341	123679			3.68263	2946410	8311798	8443723	5895024	50442.1	445472	101901
		3.68518	1629755	5253109	3346947	4990851	394894	835301	726400			3.68518	2302742	4334606	2620732	7029002	346662	385440	53848.1			3.68518	2434733	4300060	2962528	7086006	438288	361415	99453.7			3.68518	2849592	7526715	8064907	5009433	38972.7	538150	59874.3
		3.68768	1231531	5010364	2906962	4231092	384750	740201	700313			3.68768	2035553	3428286	2070474	6090191	334413	371821	42840.3			3.68768	2113120	4055146	2468517	6671354	422803	358292	66390.1			3.68768	2473218	7227682	7903055	4094223	20529.1	556944	47626.8
		3.69908	955652	4849622	2555765	3343305	306746	564137	558125			3.69908	881174	3088800	1438966	5342669	276788	307750	21347.6			3.69908	1751760	3892967	2273828	6429119	349946	296552	43943.8			3.69908	1843198	6803044	7343080	2735869	190805	543749	23914.4
		3.71047	723078	4025505	2006786	2016389	232014	380824	376766			3.71047	673726	2586178	944312	3676969	214302	238274	10089.9			3.71047	1347123	3061484	1975663	5358140	270945	229604	32230.4			3.71047	1464981	3179932	4193414	2068342	147730	411297	11363
		3.71302	535895	3700743	1564952	853277	154218	202806	200645			3.71302	494131	2307354	837658	1956936	153568	170746	95549.6			3.71302	1001942	2733820	1482314	4844309	194158	164534	16415.5			3.71302	1041064	2827893	3729176	1408594	105863	379755	8439.3
		3.72437	153087	3200178	361354	415186	114979	146485	144924			3.72437	146256	1880752	568476	1087502	118727	132008	41393.4			3.72437	700521	2228781	1076033	4138811	150108	127205	8659.7			3.72437	834130	2303474	3037619	1089696	81845	61660.5	6070.47
		3.73593	64084.5	2523798	151268	190080	16486.5	78065.2	77233.3			3.73593	59090.2	1302716	432744	507753	41940.5	46632	31116.1			3.73593	483941	1546355	956806	3290468	53025.8	44935.3	5449.17			3.73593	506661	1585665	2091036	822552	28911.8	21781.7	4598.02
		3.74762	45379.3	2059338	107115	83787	14590.1	55279.2	54690.1			3.74762	41842.7	908253	298908	351739	35097.3	39023.3	14407.4			3.74762	159440	1077744	794256	2688221	44373.9	37603.4	3033.46			3.74762	84284.9	1106957	1459757	589792	24194.5	18227.7	1630.87
		3.75927	11499	1315036	27142.8	26163.5	11641.1	14007.6	13858.4			3.75927	10602.9	780731	158659	222816	24460.5	27196.7	7979.75			3.75927	55062	926790	582762	1735078	30925.7	26207.1	2636.86			3.75927	13755.7	950141	1252962	353914	16862	12703.5	882.516
		3.77085	7279.33	669518	17182.5	10232.1	7369.28	8867.39	8772.89			3.77085	6712.02	568845	85623.2	138085	14090.4	15666.6	3813.45			3.77085	9534.83	675503	410916	911266	17814.7	15096.5	1569.19			3.77085	8707.89	691365	911712	119501	9713.27	7317.8	246.597
		3.78228	2228.4	362914	5260.02	3132.34	2255.94	2714.55	2685.62			3.78228	2054.73	308306	59079.1	85095.9	6938.52	7714.67	802.144			3.78228	2918.87	366158	319559	517598	8772.45	7433.97	518.992			3.78228	2665.72	374540	493910	93878.7	4783.1	3603.5	96.1075
		3.7937	966.822	146264	2282.13	1359.01	978.77	1177.74	1165.19			3.7937	891.474	124255	36657.3	44692.6	2782.22	3093.45	227.538			3.7937	1266.39	147572	117154	205764	3517.6	2980.89	314.981			3.7937	1156.56	150945	199053	31012.9	1917.94	1444.94	25.7762
		3.80513	925.536	13210.2	2184.68	1300.97	936.973	1127.45	1115.44			3.80513	853.405	11256.6	12380.1	11380.3	887.38	986.644	69.9386			3.80513	1212.31	13328.3	17600.1	20298.2	1121.92	950.744	61.6176			3.80513	1107.17	13829.8	18237.6	20814.9	611.719	460.858	8.33393
		3.81673	395.236	516.815	932.933	555.56	400.12	481.461	476.33			3.81673	364.434	456.46	502.021	461.478	333.957	371.314	27.3929			3.81673	517.7	521.434	8625.96	2732.51	422.226	357.803	361.896			3.81673	472.801	633.659	835.614	881.2	230.214	173.439	30.6713
		3.82825	72.2113	94.4243	170.451	101.503	73.1037	87.9649	87.0275			3.82825	66.5836	83.8462	92.2151	84.7679	69.3718	77.1319	68.0083			3.82825	94.5859	95.2683	3114.37	874.925	87.7077	74.3254	75.1755			3.82825	86.3827	118.358	156.08	162.866	47.8218	36.028	75.6024
		3.83978	13.4352	17.5681	31.7131	18.8851	13.6013	16.3663	16.1918			3.83978	12.3882	15.6413	17.2026	15.8133	13.6774	15.2074	13.4086			3.83978	17.5981	17.7251	721.278	197.422	17.2925	14.654	14.8216			3.83978	16.0719	22.2595	29.3539	30.4742	9.42857	7.10331	14.9058
		3.84233	14.467	18.9172	34.1485	20.3354	14.6457	17.6231	17.4353			3.84233	15.43	16.6517	18.3138	16.8348	11.1765	12.4267	10.9568			3.84233	18.9495	19.0863	122.912	52.9288	14.1306	11.9746	12.1115			3.84233	17.3061	22.8699	30.1588	32.0208	7.70457	5.80448	12.1803
		3.84482	11.199	14.644	26.4347	15.7418	11.3374	13.6422	13.4968			3.84482	9.4322	12.8677	14.152	13.0091	8.23135	9.15212	8.06957			3.84482	14.6691	14.7749	17.7367	22.0682	10.407	8.81912	8.91998			3.84482	13.3969	17.5737	23.1747	24.6937	5.67432	4.27493	8.97065
		3.84735	9.52174	12.4507	22.4755	13.3841	9.6394	11.599	11.4754			3.84735	8.77967	10.9405	12.0325	11.0607	6.99852	7.78138	6.86096			3.84735	12.472	12.562	15.0802	18.763	8.84831	7.49826	7.58401			3.84735	11.3904	14.9417	19.7037	20.9952	4.82446	3.63466	7.62709
		3.84987	5.13256	6.7114	12.1151	7.21454	5.19599	6.25228	6.18565			3.84987	4.73256	5.89731	6.48593	5.96213	3.77245	4.19445	3.69831			3.84987	6.72288	6.77138	8.1288	10.1139	4.76956	4.04183	4.08806			3.84987	6.13982	8.0541	10.621	11.3172	2.60056	1.95921	4.11128
		3.85238	1.12687	1.47351	2.65991	1.58397	1.14079	1.37271	1.35808			3.85238	1.03905	1.29477	1.424	1.309	0.828253	0.920902	0.811973			3.85238	1.47603	1.48667	1.7847	2.22054	1.04717	0.887396	0.897544			3.85238	1.34801	1.7683	2.33188	2.48473	0.570959	0.43015	0.902642
		3.8549	0.095082	0.12433	0.224436	0.133651	0.096257	0.115825	0.114591			3.8549	0	0.109249	0.120154	0.11045	0.0698857	0.0777032	0.0685121			3.8549	0.124543	0.125442	0.150588	0.187363	0.0883574	0.074876	0.0757323			3.8549	0.113742	0.149204	0.196757	0.209654	0.048176	0.0362949	0.0761624
		3.85743	0.0950518	0.124291	0.224365	0.133609	0.0962264	0.115788	0.114554			3.85743	0.0876441	0.109214	0.120115	0.110415	0.0698635	0.0776785	0.0684904			3.85743	0.124504	0.125402	0.15054	0.187304	0.0883293	0.0748522	0.0757083			3.85743	0.113706	0.149157	0.196695	0.209588	0.0481607	0.0362834	0.0761383
		3.85993	1.12405	1.46982	2.65326	1.58001	1.13794	1.36927	1.35468			3.85993	1.03645	1.29153	1.42044	1.30573	0.826183	0.918601	0.809944			3.85993	1.47234	1.48296	1.78024	2.21499	1.04455	0.885178	0.895301			3.85993	1.34465	1.76388	2.32605	2.47851	0.569533	0.429075	0.900386
		3.86247	5.03751	6.58711	11.8908	7.08094	5.09976	6.13649	6.0711			3.86247	1.04334	5.78809	6.36582	5.85172	3.70259	4.11677	3.62982			3.86247	6.59838	6.64598	7.97826	9.92662	4.68123	3.96698	4.01235			3.86247	6.02612	7.90494	10.4243	11.1076	2.5524	1.92293	4.03514
		3.87383	8.30545	10.8603	19.6046	11.6745	8.40808	10.1174	10.0096			3.87383	7.65817	9.54295	10.4955	9.64785	6.10454	6.78741	5.98456			3.87383	10.8789	10.9574	13.1539	16.3662	7.71805	6.54045	6.61525			3.87383	9.93539	13.033	17.1868	18.3134	4.20819	3.17037	6.65282
		3.8764	5.03757	6.58719	11.8909	7.08102	5.09982	6.13657	6.07117			3.8764	4.64497	5.78817	6.3659	5.85179	3.70264	4.11682	3.62986			3.8764	6.59846	6.64606	7.97835	9.92675	4.68129	3.96703	4.0124			3.8764	6.02619	7.90504	10.4245	11.1078	2.55243	1.92295	4.03519
		3.8878	1.12962	1.47711	2.66641	1.58785	1.14358	1.37606	1.3614			3.8878	5.00342	1.29794	1.42749	1.3122	0.830278	0.923154	0.813959			3.8878	1.47964	1.49031	1.78906	2.22597	1.04973	0.889566	0.899739			3.8878	1.35131	1.77262	2.33758	2.4908	0.572356	0.431202	0.904849
		3.8992	0.279583	0.365586	0.659941	0.392994	0.283038	0.340577	0.336948			3.8992	0.257794	0.321241	0.353305	0.324772	0.205495	0.228482	0.201456			3.8992	0.366212	0.368854	0.442796	0.550931	0.25981	0.220169	0.222687			3.8992	0.334451	0.438727	0.578554	0.616476	0.141659	0.106723	0.223951
		3.90173	2.34337	3.06422	5.5314	3.29394	2.37233	2.8546	2.82418			3.90173	34.3043	2.69253	2.96128	2.72213	1.72239	1.91506	1.68854			3.90173	3.06947	3.09161	3.71136	4.61771	2.17764	1.84538	1.86648			3.90173	2.80326	3.67726	4.84925	5.1671	1.18734	0.894518	1.87708
		3.90422	8.46756	11.0723	19.9872	11.9024	8.5722	10.3148	10.2049			3.90422	7.80765	9.72922	10.7003	9.83617	6.2237	6.91989	6.10137			3.90422	11.0912	11.1712	13.4107	16.6857	7.86869	6.66811	6.74437			3.90422	10.1293	13.2874	17.5223	18.6708	4.29033	3.23226	6.78267
		3.90677	22.5171	29.4437	53.1504	31.651	22.7954	27.4294	27.1371			3.90677	20.7623	25.8722	28.4545	26.1566	16.5502	18.4015	16.2249			3.90677	29.494	29.7068	35.6619	44.3709	20.9246	17.732	17.9348			3.90677	26.9361	35.3342	46.5957	49.6499	11.4089	8.59529	18.0366
		3.90927	29.833	39.01	70.4192	41.9345	30.2017	36.3414	35.9541			3.90927	27.508	34.2781	37.6995	34.6549	21.9274	24.3802	21.4964			3.90927	39.0768	39.3587	47.2486	58.7872	27.7231	23.4932	23.7618			3.90927	35.6877	46.8145	61.7348	65.7813	15.1158	11.3879	23.8968
		3.9118	71.2875	93.2164	168.27	100.205	72.1684	86.8396	85.9142			3.9118	65.7318	81.9093	90.0849	82.8097	52.3966	58.2578	51.3668			3.9118	93.3759	94.0495	112.903	140.475	66.2457	56.1381	56.7801			3.9118	85.2776	111.865	147.518	157.188	36.1198	27.212	57.1026
		3.92315	194.737	254.64	459.665	273.73	197.143	237.22	234.692			3.92315	179.56	223.752	246.085	226.212	143.132	159.143	140.319			3.92315	255.076	256.916	308.418	383.736	180.964	153.353	155.107			3.92315	232.953	305.584	402.977	429.391	98.6689	74.3353	155.988
		3.93458	490.912	641.922	1158.77	690.046	496.978	598.009	591.637			3.93458	452.653	564.057	620.358	570.258	360.823	401.185	353.731			3.93458	643.021	647.66	777.492	967.363	456.192	386.588	391.009			3.93458	587.253	770.347	1015.87	1082.45	248.735	187.392	393.23
		3.94613	114.898	150.242	271.211	161.505	116.318	139.964	138.473			3.94613	105.944	132.018	145.195	133.469	84.4505	93.8973	82.7906			3.94613	150.499	151.585	181.972	226.411	106.772	90.4808	91.5156			3.94613	137.447	180.3	237.763	253.348	58.2163	43.8591	92.0354
		3.9577	4034.07	5274.99	9522.19	5670.45	4083.92	4914.14	14861.8			3.9577	3719.68	4635.14	5097.78	4686.09	2965.06	3296.73	2906.78			3.9577	5284.02	5322.14	6389.03	7949.29	3748.76	3176.78	3213.11			3.9577	0	6330.32	8347.87	8895.05	2043.97	1539.89	3231.36
		3.96932	216.093	282.565	510.075	303.749	218.763	263.235	260.43			3.96932	199.252	248.29	273.073	251.019	158.829	176.596	155.707			3.96932	283.049	285.091	342.241	425.819	200.809	170.17	172.117			3.96932	258.5	339.096	447.17	476.481	109.489	82.4873	173.094
		3.98097	164186	11439.4	0	130787	16215.3	0	0			3.98097	0	10330.4	11361.5	10444	11615.7	12915	11387.4			3.98097	0.0932	11541.7	13855.4	17239	14685.8	12445.1	12587.4			3.98097	11643	15332.8	20219.5	20448.8	8007.32	6032.57	12658.9
		3.9927	187421	0.9432	0	163447	0	0	0			3.9927	3432.09	0.801145	0.88111	0.809952	0.0155955	0.0173401	0.015289			3.9927	45493.3	0.95163	1.1424	1.42138	0.0197176	0.0167091	0.0169002			3.9927	10943	0.972661	1.28266	1.4755	0.0107508	0.00809949	0.0169962
		4.00437	164755	21435.7	0	31586.8	0	121	119.711			4.00437	0	18207.3	20024.6	18407.4	354.433	394.08	347.466			4.00437	1.264	21627.3	25962.8	32303.1	448.113	379.741	384.084			4.00437	0	22105.2	29150.5	33533	244.33	184.073	386.266
		4.01603	10764.1	14075.3	25408.1	15130.5	0	42	41.5524			4.01603	9925.21	11955.4	13148.7	12086.8	232.73	258.764	228.156			4.01603	14099.4	14201.1	17047.9	21211.1	294.243	249.348	252.2			4.01603	12876.5	14514.9	19141	22018.7	160.434	120.868	253.633
		4.02765	5344.95	6989.12	12616.5	7513.09	5411	6511.01	6441.62			4.02765	4928.4	6141.35	6754.33	6208.85	7883.28	8765.12	7728.34			4.02765	7001.08	7051.59	8465.17	10532.5	9966.93	4209.09	4257.23			4.02765	6393.89	9354.27	12335.6	12278.5	5434.38	4094.16	8591.32
		4.03937	2275.22	2975.1	5370.52	3198.14	2303.33	2771.57	2742.04			4.03937	2097.9	2614.22	2875.15	2642.96	1672.29	1859.36	1639.42			4.03937	2980.19	3001.69	3603.42	4483.41	2114.3	1791.71	1812.2			4.03937	2721.72	3570.3	4708.2	5016.81	1152.8	868.501	1822.49
		4.05093	938.09	1226.66	2214.31	1318.62	949.683	1142.74	1130.57			4.05093	864.981	1077.87	1185.45	1089.71	689.501	766.629	675.948			4.05093	1228.76	1237.62	1485.72	1848.55	871.744	738.735	747.184			4.05093	1122.19	1472.07	1941.23	2068.47	475.31	358.09	751.428
		4.06238	408.218	533.79	963.576	573.808	413.262	497.275	491.976			4.06238	376.404	469.042	515.859	474.198	300.042	333.605	294.145			4.06238	534.704	538.562	646.523	804.411	379.347	321.467	325.144			4.06238	488.33	640.582	844.744	900.114	206.835	155.826	326.99
		4.07422	213.424	279.076	503.776	299.998	216.062	259.985	257.214			4.07422	196.791	245.224	269.701	247.92	156.868	174.415	153.785			4.07422	279.554	281.57	338.015	420.561	198.33	168.069	169.991			4.07422	255.309	334.909	441.648	470.597	108.138	81.4688	170.957
		4.08585	151.767	198.452	358.238	213.33	153.642	184.876	182.906			4.08585	139.939	174.38	191.785	176.297	111.549	124.028	109.357			4.08585	198.792	200.226	240.364	299.063	141.033	119.515	120.882			4.08585	181.551	238.155	314.058	334.643	76.897	57.9328	121.568
		4.09747	128.175	167.603	302.549	180.168	129.758	156.137	154.473			4.09747	118.186	147.273	161.972	148.891	94.2089	104.747	92.3573			4.09747	167.889	169.101	202.999	252.573	119.109	100.936	102.09			4.09747	153.329	201.134	265.237	282.623	64.9433	48.9271	102.67
		4.10918	98.2097	128.42	231.819	138.048	99.4233	119.635	118.36			4.10918	90.5558	112.843	124.106	114.083	72.1846	80.2592	70.7658			4.10918	128.64	129.568	155.542	193.526	91.2638	77.339	78.2235			4.10918	117.483	154.112	203.23	216.551	49.7607	37.4888	78.6678
		4.12078	59.6631	78.0161	140.832	83.8649	60.4004	72.6792	71.9047			4.12078	55.0133	68.5528	75.3953	69.3064	43.8526	48.7581	42.9907			4.12078	78.1497	78.7134	94.4926	117.569	55.4434	46.984	47.5213			4.12078	71.3719	93.6243	123.463	131.556	30.23	22.7747	47.7912
		4.13222	36.7497	48.0543	86.7457	51.6569	37.2038	44.767	44.2899			4.13222	33.8856	42.2254	46.44	42.6895	27.0112	30.0327	26.4803			4.13222	48.1366	48.4838	58.2031	72.4168	34.1506	28.94	29.2709			4.13222	43.9618	57.6682	76.0478	81.0325	18.6203	14.0282	29.4372
		4.14368	33.9614	44.4083	80.1641	47.7376	34.3811	41.3704	40.9296			4.14368	31.3147	39.0216	42.9165	39.4506	24.9618	27.7541	24.4712			4.14368	44.4843	44.8053	53.7871	66.9224	31.5595	26.7442	27.0501			4.14368	40.6263	53.2928	70.2779	74.8844	17.2075	12.9638	27.2037
		4.15537	40.042	52.3593	94.5169	56.2846	40.5368	48.7775	48.2577			4.15537	36.9213	46.0082	50.6004	46.5139	29.431	32.7232	28.8526			4.15537	52.4489	52.8273	63.4172	78.9043	37.21	31.5326	31.8932			4.15537	47.9001	62.8345	82.8606	88.2918	20.2884	15.2849	32.0743
		4.16698	42.9513	56.1636	101.384	60.3742	43.4821	52.3215	51.764			4.16698	39.6039	49.351	54.2769	49.8935	31.5694	35.1008	30.9489			4.16698	56.2597	56.6656	68.025	84.6373	39.9136	33.8237	34.2105			4.16698	51.3805	67.3999	88.881	94.7069	21.7625	16.3955	34.4048
		4.17843	32.8506	42.9559	77.5422	46.1762	33.2566	40.0173	39.5909			4.17843	30.2905	37.7454	41.5128	38.1603	24.1454	26.8463	23.6708			4.17843	43.0294	43.3398	52.0279	64.7336	30.5273	25.8695	26.1654			4.17843	39.2976	51.5498	67.9793	72.4351	16.6447	12.5398	26.314
		4.19002	28.6805	37.503	67.6988	40.3146	29.035	34.9375	34.5652			4.19002	26.4454	32.9539	36.2431	33.3162	21.0803	23.4384	20.666			4.19002	37.5672	37.8382	45.4234	56.5162	26.6521	22.5856	22.8439			4.19002	34.3091	45.006	59.3499	63.2401	14.5318	10.948	22.9736
		4.20178	31.2628	40.8795	73.794	43.9442	31.6491	38.083	37.6772			4.20178	28.8263	35.9209	39.5062	36.3157	22.9783	25.5486	22.5266			4.20178	40.9495	41.2449	49.513	61.6046	29.0517	24.6191	24.9006			4.20178	37.398	49.058	64.6934	68.9338	15.8402	11.9337	25.042
		4.21338	36.323	47.4963	85.7384	51.0571	0	44.2472	43.7756			4.21338	33.4922	40.3429	44.3697	40.7864	0.785338	0.873186	0.769901			4.21338	47.5776	47.9208	57.5272	71.5759	0.99291	0.841414	0.851037			4.21338	43.4513	48.9798	64.5903	74.301	0.541375	0.407862	0.855872
		4.22495	39.1937	51.2501	92.5145	55.0923	0	47.7441	47.2354			4.22495	36.1392	43.5314	47.8764	44.0099	0.847405	0.942196	0.830749			4.22495	51.3378	51.7082	62.0738	77.2328	1.07138	0.907913	0.918297			4.22495	46.8854	52.8509	69.6951	80.1732	0.584162	0.440097	0.923513
		4.23638	34.0721	44.5531	80.4253	47.8932	0	41.5053	41.063			4.23638	31.4167	37.843	41.6202	38.259	0.736672	0.819077	0.722192			4.23638	44.6293	44.9513	53.9624	67.1405	0.931381	0.789273	0.7983			4.23638	40.7587	45.9447	60.5878	69.6967	0.507827	0.382588	0.802835
		4.24795	20.9081	27.3397	49.3525	29.3894	21.1665	25.4694	25.198			4.24795	19.2787	24.0234	26.4213	24.2875	15.3676	17.0866	15.0655			4.24795	27.3865	27.5841	33.1137	41.2004	19.4294	16.4649	16.6532			4.24795	25.0113	32.8094	43.2662	46.1021	10.5937	7.9811	16.7478
		4.25968	8.59971	11.2451	20.2991	12.0881	8.70598	10.4758	10.3642			4.25968	7.9295	9.88105	10.8673	9.98967	6.32082	7.02788	6.19659			4.25968	11.2643	11.3456	13.6199	16.9461	7.99149	6.77217	6.84962			4.25968	10.2874	13.4948	17.7958	18.9622	4.35729	3.2827	6.88852
		4.27132	6.3517	8.30555	14.9928	8.92821	6.43019	7.73738	7.65493			4.27132	5.85668	7.29809	8.02653	7.37831	4.66852	5.19075	4.57676			4.27132	8.31976	8.37978	10.0596	12.5163	5.90247	5.00189	5.05909			4.27132	7.59821	9.96718	13.1439	14.0054	3.21827	2.42458	5.08782
		4.2832	8.40341	10.9884	19.8358	11.8122	8.50726	10.2367	10.1276			4.2832	7.7485	9.65551	10.6193	9.76165	6.17655	6.86747	6.05515			4.2832	11.0072	11.0866	13.3091	16.5593	7.80908	6.61759	6.69327			4.2832	10.0526	13.1868	17.3895	18.5294	4.25783	3.20777	6.73129
		4.29518	5.04593	6.59812	11.9106	7.09277	5.10828	6.14675	6.08125			4.29518	4.65268	5.79777	6.37646	5.8615	3.70878	4.12365	3.63589			4.29518	6.60941	6.65709	7.99159	9.94322	4.68906	3.97361	4.01906			4.29518	6.03619	7.91816	10.4418	11.1262	2.55666	1.92614	4.04188
		4.30663	1.30858	1.71112	3.08884	1.8394	1.32475	1.59406	1.57707			4.30663	1.2066	1.50356	1.65363	1.52009	0.961813	1.0694	0.942909			4.30663	1.71405	1.72641	2.07249	2.57862	1.21603	1.03049	1.04228			4.30663	1.56539	2.05345	2.70791	2.8854	0.66303	0.499514	1.0482
		4.31822	2.34034	3.06025	5.52424	3.28968	2.36926	2.8509	2.82052			4.31822	2.15795	2.68904	2.95745	2.7186	1.72016	1.91258	1.68635			4.31822	3.06549	3.0876	3.70655	4.61173	2.17482	1.84299	1.86407			4.31822	2.79963	3.6725	4.84296	5.1604	1.1858	0.893359	1.87465
		4.32078	10.0806	13.1815	23.7948	14.1697	10.2052	12.2798	12.1489			4.32078	9.295	11.5826	12.7387	11.7099	7.4093	8.23812	7.26367			4.32078	13.2041	13.2994	15.9654	19.8643	9.36767	7.93837	8.02916			4.32078	12.0589	15.8187	20.8603	22.2276	5.10763	3.848	8.07476
		4.33232	16.7061	21.8451	39.4338	23.4828	16.9125	20.3507	20.1338			4.33232	15.4041	19.1953	21.1112	19.4063	12.2791	13.6526	12.0377			4.33232	21.8825	22.0403	26.4586	32.9201	15.5246	13.1559	13.3063			4.33232	19.9847	26.2155	34.5707	36.8367	8.46462	6.37709	13.3819
		4.3439	11.3011	14.7774	26.6756	15.8853	11.4407	13.7665	13.6198			4.3439	10.4203	12.9849	14.281	13.1277	8.30634	9.2355	8.14308			4.3439	14.8027	14.9095	17.8983	22.2692	10.5018	8.89947	9.00125			4.3439	13.5189	17.7338	23.3858	24.9187	5.72601	4.31387	9.05237
		4.35543	8.73534	11.4224	20.6193	12.2788	8.84329	10.641	10.5276			4.35543	8.05456	10.0369	11.0387	10.1472	6.42052	7.13872	6.29432			4.35543	11.442	11.5245	13.8348	17.2133	8.11754	6.87898	6.95765			4.35543	10.4496	13.7076	18.0764	19.2613	4.42601	3.33447	6.99717
		4.35802	17.5587	22.96	41.4464	24.6813	17.7757	21.3893	21.1614			4.35802	16.1903	20.1749	22.1887	20.3967	12.9057	14.3494	12.6521			4.35802	22.9993	23.1652	27.809	34.6002	16.3169	13.8273	13.9854			4.35802	21.0046	27.5534	36.335	38.7167	8.89663	6.70256	14.0649
		4.3605	32.2659	42.1913	76.1619	45.3543	32.6646	39.305	38.8862			4.3605	29.7513	37.0735	40.7739	37.481	23.7156	26.3684	23.2494			4.3605	42.2635	42.5684	51.1018	63.5813	29.9839	25.409	25.6996			4.3605	38.5981	50.6322	66.7693	71.1458	16.3484	12.3166	25.8456
		4.36305	42.2425	55.2367	99.711	59.3778	42.7645	51.4581	50.9097			4.36305	38.9503	48.5365	53.3811	49.0701	31.0484	34.5215	30.4381			4.36305	55.3312	55.7304	66.9023	83.2405	39.2549	33.2655	33.6459			4.36305	50.5325	66.2876	87.4142	93.1439	21.4033	16.1249	33.837
		4.36557	36.0012	47.0756	84.9788	50.6048	36.4461	43.8552	43.3879			4.36557	33.1955	41.3653	45.4941	41.8201	26.461	29.421	25.941			4.36557	47.1561	47.4963	57.0176	70.9419	33.455	28.3505	28.6747			4.36557	43.0664	56.4937	74.4989	79.382	18.241	13.7425	28.8376
		4.37698	23.6548	30.9313	55.836	33.2503	23.9472	28.8154	28.5083			4.37698	21.8113	27.1794	29.8923	27.4782	17.3864	19.3313	17.0447			4.37698	30.9843	31.2078	37.4638	46.6129	21.9819	18.6279	18.841			4.37698	28.2971	37.1196	48.95	52.1585	11.9854	9.02958	18.948
		4.37953	10.3035	13.473	24.3209	14.483	10.4308	12.5513	12.4176			4.37953	9.50051	11.8387	13.0204	11.9689	7.57312	8.42026	7.42427			4.37953	13.496	13.5934	16.3184	20.3035	9.57479	8.11389	8.20669			4.37953	12.3256	16.1684	21.3215	22.7191	5.22056	3.93308	8.2533
		4.38207	2.26087	2.95634	5.33666	3.17797	2.28881	2.7541	2.72475			4.38207	2.08467	2.59774	2.85703	2.62629	1.66175	1.84764	1.62909			4.38207	2.9614	2.98276	3.5807	4.45514	2.10097	1.78041	1.80077			4.38207	2.70456	3.54779	4.67852	4.98518	1.14553	0.863024	1.811
		4.39352	2.41306	3.15534	5.69589	3.39189	2.44288	2.93949	2.90816			4.39352	2.225	2.7726	3.04934	2.80308	1.77361	1.97201	1.73875			4.39352	3.16074	3.18354	3.82173	4.75503	2.2424	1.90026	1.92199			4.39352	2.88662	3.78661	4.99345	5.32075	1.22264	0.921118	1.9329
		4.40497	10.0855	13.1879	23.8063	14.1766	10.2102	12.2858	12.1548			4.40497	9.29951	11.5883	12.7449	11.7156	7.4129	8.24212	7.2672			4.40497	13.2105	13.3058	15.9731	19.8739	9.37222	7.94223	8.03306			4.40497	12.0648	15.8264	20.8704	22.2384	5.11012	3.84987	8.07869
		4.41655	16.7955	21.962	39.6448	23.6084	17.003	20.4596	20.2416			4.41655	15.4865	19.298	21.2242	19.5101	12.3448	13.7257	12.1021			4.41655	21.9996	22.1583	26.6002	33.0962	15.6076	13.2263	13.3775			4.41655	20.0916	26.3558	34.7556	37.0338	8.50991	6.41121	13.4535
		4.428	12.3231	16.1138	29.088	17.3219	12.4754	15.0115	14.8515			4.428	11.3627	14.1592	15.5725	14.3149	9.05753	10.0707	8.87951			4.428	16.1414	16.2578	19.5169	24.2832	11.4515	9.7043	9.81528			4.428	14.7415	19.3376	25.5007	27.1722	6.24385	4.704	9.87103
		4.4396	12.3259	16.1175	29.0946	17.3258	12.4782	15.0149	14.8549			4.4396	11.3653	14.1624	15.576	14.3181	9.05958	10.073	8.88151			4.4396	16.145	16.2615	19.5214	24.2887	11.4541	9.70649	9.81749			4.4396	14.7448	19.342	25.5065	27.1783	6.24525	4.70506	9.87325
		4.45132	16.8906	22.0863	39.8693	23.7421	17.0993	20.5754	20.3561			4.45132	15.5742	19.4072	21.3443	19.6206	12.4146	13.8034	12.1706			4.45132	22.1241	22.2837	26.7508	33.2836	15.696	13.3011	13.4533			4.45132	20.2053	26.505	34.9524	37.2434	8.55808	6.4475	13.5297
		4.46277	11.3043	14.7816	26.6831	15.8898	11.444	13.7704	13.6237			4.46277	10.4233	12.9886	14.285	13.1314	8.3087	9.23812	8.14539			4.46277	14.8069	14.9137	17.9034	22.2755	10.5048	8.90199	9.0038			4.46277	3	17.7389	23.3925	24.9257	5.72764	4.3151	9.05494
		4.4744	8.65494	11.3173	20.4295	12.1657	8.76189	10.5431	10.4307			4.4744	7.98043	9.94452	10.9371	10.0538	6.36142	7.07302	6.23639			4.4744	11.3367	11.4184	13.7074	17.0549	8.04282	6.81567	6.89361			4.4744	10.3535	13.5815	17.91	19.084	4.38527	3.30378	6.93277
		4.48603	16.516	21.5965	38.985	23.2155	16.7201	20.1191	19.9047			4.48603	15.2288	18.9768	20.871	19.1854	12.1393	13.4972	11.9007			4.48603	21.6334	21.7895	26.1575	32.5454	15.3479	13.0061	13.1549			4.48603	19.7572	25.9171	34.1772	36.4174	8.36828	6.30451	13.2296
		4.49785	26.7419	34.968	63.1228	37.5895	27.0724	32.5759	32.2288			4.49785	24.6578	30.7264	33.7933	31.0642	19.6554	21.8541	19.2691			4.49785	35.0279	35.2806	42.353	52.696	24.8506	21.0589	21.2998			4.49785	31.99	41.9638	55.3382	58.9655	13.5495	10.208	21.4208
		4.50972	28.2436	36.9316	66.6674	39.7003	28.5926	34.4052	34.0385			4.50972	26.0424	32.4518	35.6909	32.8085	20.7592	23.0813	20.3511			4.50972	36.9948	37.2617	44.7313	55.6551	26.246	22.2415	22.4959			4.50972	59.305	44.3203	58.4457	62.2766	14.3104	10.7812	22.6236
		4.5215	14.6125	19.1075	34.4921	20.54	14.7931	17.8004	17.6107			4.5215	13.4737	16.7898	18.4656	16.9743	10.7403	11.9417	10.5292			4.5215	19.1402	19.2783	23.1429	28.7946	13.5791	11.5072	11.6388			4.5215	17.4802	22.9302	30.2384	32.2204	7.40385	5.57793	11.7049
		4.53338	3.18275	4.1618	7.5127	4.4738	3.22208	3.87709	3.83578			4.53338	2.9347	3.65697	4.02199	3.69717	2.33933	2.60101	2.29335			4.53338	4.16892	4.19899	5.04074	6.27174	2.95765	2.50638	2.53504			4.53338	3.80736	4.99442	6.5862	7.0179	1.61263	1.21493	2.54944
		4.54522	1.60281	2.09585	3.78334	2.25298	1.62261	1.95248	1.93167			4.54522	1.4779	1.84163	2.02544	1.86187	1.17807	1.30985	1.15492			4.54522	2.09944	2.11458	2.53848	3.1584	1.48945	1.26219	1.27663			4.54522	1.91736	2.51515	3.31676	3.53416	0.812108	0.611827	1.28388
		4.55712	7.85508	10.2714	18.5415	11.0414	7.95214	9.56874	9.46677			4.55712	7.2429	9.02547	9.92633	9.12469	5.77352	6.41935	5.66004			4.55712	10.289	10.3632	12.4406	15.4788	7.29953	6.18578	6.25653			4.55712	9.39663	12.3263	16.2549	17.3203	3.98	2.99846	6.29206
		4.5688	20.9063	27.3373	49.3481	29.3867	21.1646	25.4672	25.1958			4.5688	19.277	24.0213	26.4189	24.2853	15.3662	17.0851	15.0642			4.5688	27.3841	27.5816	33.1107	41.1967	19.4277	16.4634	16.6517			4.5688	25.0091	32.8065	43.2623	46.098	10.5928	7.98038	16.7463
		4.5806	26.0318	34.0395	61.4467	36.5914	26.3535	31.7109	31.373			4.5806	24.003	29.9105	32.896	30.2393	19.1335	21.2738	18.7574			4.5806	34.0977	34.3437	41.2284	51.2968	24.1907	20.4997	20.7342			4.5806	31.1405	40.8495	53.8688	57.3997	13.1898	9.93692	20.852
		4.59233	16.5279	21.612	39.0132	23.2323	16.7321	20.1336	19.919			4.59233	15.2398	18.9905	20.886	19.1993	12.1481	13.507	11.9093			4.59233	21.649	21.8052	26.1763	32.5689	15.359	13.0155	13.1644			4.59233	19.7715	25.9358	34.2019	36.4437	8.37432	6.30906	13.2391
		4.60377	15.4989	20.2666	36.5844	21.7859	15.6905	18.8802	18.679			4.60377	14.291	17.8083	19.5858	18.004	11.3918	12.6661	11.1679			4.60377	20.3013	20.4477	24.5467	30.5413	14.4028	12.2052	12.3448			4.60377	18.5406	24.3212	32.0726	34.1749	7.85297	5.91628	12.4149
		4.6152	21.0938	27.5825	49.7907	29.6503	21.3544	25.6956	25.4218			4.6152	19.4499	24.2367	26.6559	24.5032	15.504	17.2383	15.1993			4.6152	27.6297	27.829	33.4077	41.5662	19.6019	16.6111	16.8011			4.6152	25.2334	33.1007	43.6503	46.5114	10.6878	8.05196	16.8965
		4.62667	13.8715	18.1386	32.743	19.4984	14.043	16.8978	16.7177			4.62667	12.7905	15.9384	17.5293	16.1136	10.1957	11.3361	9.99525			4.62667	18.1696	18.3007	21.9693	27.3345	12.8905	10.9237	11.0486			4.62667	16.5938	21.7675	28.705	30.5865	7.02841	5.29508	11.1114
		4.62925	9.64049	12.606	22.7559	13.5511	9.75963	11.7437	11.6185			4.62925	8.88917	11.0769	12.1825	11.1987	7.08581	7.87844	6.94654			4.62925	12.6276	12.7187	15.2683	18.997	8.95867	7.59178	7.6786			4.62925	11.5324	15.128	19.9495	21.2571	4.88463	3.67999	7.72222
		4.63178	16.7334	21.8807	39.4982	23.5211	16.9402	20.3839	20.1667			4.63178	15.4293	19.2266	21.1457	19.438	12.2991	13.6749	12.0574			4.63178	21.9182	22.0763	26.5018	32.9738	15.5499	13.1773	13.328			4.63178	20.0173	26.2583	34.6271	36.8968	8.47844	6.3875	13.4038
		4.63437	20.5937	26.9285	48.6103	28.9473	20.8482	25.0864	24.8191			4.63437	18.9887	23.6621	26.0239	23.9222	15.1364	16.8296	14.8389			4.63437	26.9746	27.1692	32.6156	40.5807	19.1372	16.2173	16.4028			4.63437	24.6352	32.3159	42.6154	45.4087	10.4344	7.86106	16.4959
		4.64578	20.4253	26.7084	48.2128	28.7107	20.6777	24.8813	24.6162			4.64578	18.8335	23.4687	25.8111	23.7266	15.0127	16.692	14.7176			4.64578	26.7541	26.9471	32.349	40.2489	18.9807	16.0847	16.2687			4.64578	24.4338	32.0517	42.267	45.0374	10.3491	7.79679	16.361
		4.65725	24.652	32.2352	58.1897	34.6519	24.9566	30.03	29.71			4.65725	22.7308	28.3251	31.1523	28.6365	18.1193	20.1462	17.7632			4.65725	32.2904	32.5233	39.0431	48.5778	22.9085	19.4132	19.6352			4.65725	29.4899	38.6843	51.0134	54.3572	12.4906	9.41021	19.7467
		4.66887	23.5703	30.8207	55.6363	33.1313	23.8615	28.7123	28.4064			4.66887	21.7333	27.0822	29.7854	27.3799	17.3242	19.2622	16.9837			4.66887	30.8735	31.0962	37.3299	46.4462	21.9033	18.5613	18.7736			4.66887	28.1959	36.9868	48.775	51.972	11.9425	8.99729	18.8802
		4.67145	15.6877	20.5134	37.03	22.0513	15.8816	19.1102	18.9065			4.67145	14.4651	18.0252	19.8243	18.2233	11.5305	12.8204	11.3039			4.67145	20.5485	20.6968	24.8457	30.9133	14.5782	12.3539	12.4952			4.67145	18.7664	24.6174	32.4633	34.5912	7.94863	5.98835	12.5662
		4.674	7.47013	9.76803	17.6328	10.5003	7.56244	9.09981	9.00284			4.674	6.88795	8.58317	9.43988	8.67752	5.49058	6.10477	5.38266			4.674	9.78474	9.85533	11.831	14.7202	6.94181	5.88264	5.94992			4.674	8.93614	11.7223	15.4583	16.4715	3.78495	2.85152	5.98371
		4.6766	6.25943	8.1849	14.775	8.79852	6.33678	7.62498	7.54373			4.6766	5.77161	7.19208	7.90994	7.27114	4.60071	5.11535	4.51028			4.6766	8.19891	8.25806	9.91349	12.3345	5.81673	4.92923	4.9856			4.6766	7.48784	9.8224	12.9529	13.8019	3.17152	2.38936	5.01392
		4.688	8.4062	10.992	19.8424	11.8161	8.51008	10.2401	10.131			4.688	7.75107	9.65872	10.6228	9.76489	6.17859	6.86974	6.05715			4.688	11.0108	11.0903	13.3135	16.5648	7.81167	6.61979	6.69549			4.688	10.0559	13.1912	17.3953	18.5355	4.25924	3.20883	6.73352
		4.69945	5.23043	6.83937	12.3461	7.35211	5.29506	6.3715	6.3036			4.69945	4.8228	6.00976	6.60961	6.07582	3.84439	4.27443	3.76883			4.69945	6.85107	6.9005	8.28379	10.3068	4.86051	4.1189	4.16601			4.69945	6.2569	8.20768	10.8236	11.533	2.65015	1.99657	4.18967
		4.71093	3.55662	4.65068	8.39522	4.99934	3.60057	4.33253	4.28636			4.71093	3.27944	4.08656	4.49445	4.13148	2.61414	2.90656	2.56275			4.71093	4.65864	4.69225	5.63287	7.00847	3.30508	2.8008	2.83283			4.71093	4.25461	5.58111	7.35988	7.84229	1.80207	1.35764	2.84892
		4.7225	12.4153	16.2344	29.3057	17.4515	12.5687	15.1238	14.9627			4.7225	11.4477	14.2652	15.689	14.422	9.12532	10.1461	8.94596			4.7225	16.2622	16.3795	19.663	24.4649	11.5373	9.77692	9.88874			4.7225	14.8518	19.4823	25.6916	27.3756	6.29058	4.73921	9.9449
		4.73407	26.6888	34.8985	62.9974	37.5149	27.0186	32.5112	32.1647			4.73407	24.6088	30.6654	33.7262	31.0025	19.6164	21.8107	19.2308			4.73407	34.9583	35.2105	42.2689	52.5913	24.8012	21.0171	21.2575			4.73407	31.9264	41.8805	55.2283	58.8483	13.5226	10.1877	21.3782
		4.74568	26.6916	34.9022	63.004	37.5188	27.0214	32.5146	32.1681			4.74568	24.6114	30.6686	33.7297	31.0057	19.6184	21.813	19.2328			4.74568	34.9619	35.2142	42.2733	52.5969	24.8038	21.0193	21.2597			4.74568	31.9298	41.8849	55.2341	58.8545	13.524	10.1888	21.3804
		4.75717	12.5118	16.3606	29.5335	17.5872	12.6665	15.2414	15.079			4.75717	11.5367	14.3761	15.811	14.5341	9.19627	10.225	9.01551			4.75717	16.3886	16.5069	19.8159	24.6551	11.627	9.85294	9.96562			4.75717	14.9673	19.6338	25.8913	27.5884	6.33948	4.77605	10.0222
		4.76878	4.82607	6.31062	11.3917	6.78372	4.88571	5.87892	5.81627			4.76878	4.44996	5.54515	6.09863	5.6061	3.54718	3.94398	3.47746			4.76878	6.32142	6.36703	7.64338	9.50997	4.48475	3.80047	3.84394			4.76878	5.77318	7.57315	9.9868	10.6414	2.44527	1.84222	3.86577
		4.78027	12.1902	15.9401	28.7744	17.1351	12.3409	14.8497	2			4.78027	11.2402	14.0066	15.4046	14.1605	8.95988	9.96215	8.78378			4.78027	15.9674	16.0826	19.3065	24.0214	11.3281	9.59967	9.70946			4.78027	14.5826	19.1291	25.2258	26.8793	6.17653	4.65329	9.76461
		4.79172	27.2653	35.6523	64.3581	38.3252	27.6022	33.2134	32.8595			4.79172	25.1404	31.3277	34.4546	31.6721	20.0401	22.2818	19.6462			4.79172	35.7134	35.971	43.1819	53.7273	25.3369	21.4711	21.7166			4.79172	32.616	42.7851	56.4212	60.1194	13.8147	10.4078	21.84
		4.80345	38.6856	50.5858	91.3153	54.3782	39.1637	47.1253	46.6231			4.80345	35.6707	44.4498	48.8864	44.9384	28.4341	31.6148	27.8753			4.80345	50.6724	51.0379	61.2692	76.2317	35.9496	30.4645	30.8129			4.80345	46.2777	60.7062	80.0539	85.3012	19.6012	14.7672	30.9879
		4.81493	47.9955	62.7595	113.291	67.4645	48.5886	58.4662	57.8431			4.81493	44.255	55.1468	60.6511	55.753	35.2769	39.223	34.5835			4.81493	62.8669	63.3204	76.0138	94.5771	44.601	37.7959	38.2282			4.81493	57.4146	75.3153	99.3192	105.829	24.3183	18.3209	38.4453
		4.8264	50.2741	65.739	118.669	70.6674	50.8954	61.2419	60.5893			4.8264	46.3561	57.7649	63.5306	58.3999	36.9517	41.0852	36.2254			4.8264	65.8516	66.3266	79.6227	99.0673	46.7185	39.5903	40.0431			4.8264	60.1404	78.891	104.034	110.854	25.4728	19.1908	40.2705
		4.83783	38.4205	50.239	90.6894	54.0054	38.8952	46.8022	46.3035			4.83783	35.4262	44.145	48.5513	44.6303	28.2392	31.3981	27.6842			4.83783	50.325	50.688	60.8491	75.7091	35.7032	30.2557	30.6017			4.83783	45.9604	60.29	79.5052	84.7164	19.4668	14.666	30.7755
		4.8404	20.7747	27.1653	49.0376	29.2018	21.0314	25.3069	25.0373			4.8404	19.1557	23.8701	26.2527	24.1325	15.2695	16.9776	14.9694			4.8404	27.2118	27.4081	32.9024	40.9375	19.3054	16.3599	16.547			4.8404	24.8517	32.6001	42.9901	45.8079	10.5261	7.93018	16.641
		4.85185	11.2462	14.7056	26.546	15.8081	11.3851	13.6996	13.5536			4.85185	10.3697	12.9218	14.2116	13.0639	8.26598	9.19063	8.10351			4.85185	14.7308	14.837	17.8113	22.161	10.4508	8.85623	8.95751			4.85185	13.4532	17.6477	23.2722	24.7976	5.69819	4.29291	9.00839
		4.86357	13.0211	17.0265	30.7356	18.303	13.182	15.8618	15.6927			4.86357	12.0063	14.9612	16.4545	15.1257	9.57056	10.6411	9.38245			4.86357	17.0557	17.1787	20.6224	25.6586	12.1002	10.2539	10.3712			4.86357	15.5765	20.4329	26.9451	28.7113	6.5975	4.97044	10.4301
		4.87507	4.26272	5.57398	10.0619	5.99185	4.31539	5.19267	5.13733			4.87507	3.93051	4.89786	5.38673	4.9517	3.13312	3.48359	3.07153			4.87507	5.58352	5.6238	6.75116	8.39986	3.96124	3.35684	3.39523			4.87507	5.09927	6.68912	8.82103	9.39922	2.15983	1.62717	3.41452
		4.87763	12.5864	16.4581	29.7095	17.692	12.7419	15.3322	15.1688			4.87763	11.6055	14.4618	15.9052	14.6207	9.25105	10.2859	9.06922			4.87763	16.4863	16.6052	19.9339	24.802	11.6962	9.91164	10.025			4.87763	15.0565	19.7508	26.0456	27.7528	6.37725	4.8045	10.0819
		4.88018	13.6437	17.8406	32.2051	19.1781	13.8123	16.6201	16.443			4.88018	12.5804	15.6766	17.2413	15.8489	10.0282	11.1499	9.83104			4.88018	17.8711	18.0001	21.6084	26.8854	12.6787	10.7442	10.8671			4.88018	16.3212	21.4098	28.2334	30.084	6.91294	5.20809	10.9288
		4.88277	4.43717	5.80209	10.4737	6.23707	4.492	5.40518	5.34758			4.88277	4.09136	5.0983	5.60718	5.15435	3.26134	3.62616	3.19724			4.88277	5.81203	5.85395	7.02746	8.74363	4.12335	3.49422	3.53418			4.88277	5.30796	6.96288	9.18203	9.78389	2.24822	1.69377	3.55426
		4.88532	3.26985	4.27569	7.7183	4.59624	3.31026	3.9832	3.94075			4.88532	3.01502	3.75705	4.13206	3.79835	2.40335	2.6722	2.35612			4.88532	4.28301	4.31391	5.17869	6.44337	3.03859	2.57497	2.60442			4.88532	3.91155	5.1311	6.76645	7.20996	1.65676	1.24817	2.61921
		4.8879	11.6268	15.2034	27.4445	16.3432	11.7705	14.1633	14.0124			4.8879	10.7207	13.3592	14.6926	13.5061	8.54578	9.50172	8.37781			4.8879	15.2294	15.3393	18.4142	22.9112	10.8045	9.156	9.26071			4.8879	13.9086	18.245	24.0599	25.637	5.89107	4.43822	9.31331
		4.89043	21.2234	27.752	50.0968	29.8326	21.4857	25.8535	25.578			4.89043	19.5694	24.3857	26.8197	24.6538	15.5993	17.3443	15.2927			4.89043	27.7995	28.0001	33.6131	41.8217	19.7224	16.7132	16.9044			4.89043	25.3885	33.3042	43.9186	46.7974	10.7535	8.10147	17.0004
		4.9019	11.6943	15.2916	27.6038	16.438	11.8388	14.2455	14.0937			4.9019	10.7829	13.4367	14.7779	13.5844	8.59536	9.55685	8.42642			4.9019	15.3178	15.4283	18.5211	23.0441	10.8672	9.20913	9.31445			4.9019	13.9893	18.3509	24.1995	25.7857	5.92525	4.46397	9.36735
		4.90448	12.7484	16.67	30.0919	17.9197	12.9059	15.5296	15.3641			4.90448	11.7549	14.6479	16.11	14.8089	9.37013	10.4183	9.18596			4.90448	16.6985	16.819	20.1905	25.1213	11.8468	10.0392	10.154			4.90448	15.2503	20.005	26.3808	28.11	6.45934	4.86635	10.2117
		4.91595	16.8057	21.9753	39.6689	23.6228	17.0133	20.472	20.2538			4.91595	15.4959	19.3097	21.2371	19.522	12.3522	13.734	12.1095			4.91595	22.0129	22.1717	26.6163	33.1163	15.6171	13.2343	13.3856			4.91595	20.1038	26.3717	34.7767	37.0562	8.51507	6.4151	13.4617
		4.9277	20.0734	26.2482	47.3822	28.216	20.3215	24.4526	24.192			4.9277	18.509	0.792647	0.871763	0.80136	14.754	16.4045	14.4641			4.9277	26.2931	0	31.7917	39.5555	18.6537	15.8076	15.9884			4.9277	24.0128	4.56576	6.02093	3.29707	10.1708	7.66247	16.0792
		4.93937	12.6497	16.5409	29.859	17.781	12.8061	15.4094	15.2452			4.93937	11.6639	14.5345	15.9853	14.6943	9.29762	10.3377	9.11487			4.93937	16.5693	16.6888	20.0343	24.9269	11.7551	9.96153	10.0755			4.93937	15.1322	19.8502	26.1767	27.8925	6.40935	4.82869	10.1327
		4.95122	11.6943	15.2916	27.6038	16.438	11.8388	14.2455	14.0937			4.95122	10.7829	13.4367	14.7779	13.5844	8.59536	9.55685	8.42642			4.95122	15.3178	15.4283	18.5211	23.0441	10.8672	9.20913	9.31445			4.95122	13.9893	18.3509	24.1995	25.7857	5.92525	4.46397	9.36735
		4.96288	12.7484	16.67	30.0919	17.9197	12.9059	15.5296	15.3641			4.96288	11.7549	14.6479	16.11	14.8089	9.37013	10.4183	9.18596			4.96288	16.6985	16.819	20.1905	25.1213	11.8468	10.0392	10.154			4.96288	15.2503	20.005	26.3808	28.11	6.45934	4.86635	10.2117
		4.97452	11.6005	15.1689	27.3823	16.3061	11.7438	14.1312	13.9807			4.97452	10.6964	13.3289	14.6593	13.4755	8.52641	9.48018	8.35882			4.97452	15.1949	15.3045	18.3725	22.8592	10.78	9.13524	9.23972			4.97452	13.8771	18.2037	24.0054	25.5789	5.87771	4.42816	9.2922
		4.98603	31.6173	41.3431	74.6309	44.4426	32.008	38.5149	38.1045			4.98603	29.1532	36.3282	39.9543	36.7276	23.2388	25.8384	22.7821			4.98603	41.4139	41.7126	50.0745	62.3032	29.3812	24.8983	25.183			4.98603	37.8222	49.6144	65.4271	69.7156	16.0198	12.069	25.326
		4.99762	54.3461	71.0636	128.281	76.3912	55.0177	66.2023	65.4968			4.99762	50.1107	62.4436	68.6763	63.13	39.9446	44.4129	39.1595			4.99762	71.1852	71.6988	86.0717	107.091	50.5025	42.797	43.2864			4.99762	65.0115	85.2808	112.461	119.832	27.536	20.7451	43.5322
		5.00962	22.5938	29.5439	53.3314	31.7588	22.873	27.5228	27.2295			5.00962	20.833	25.9602	28.5514	26.2456	16.6065	18.4642	16.2801			5.00962	29.5944	29.8079	35.7833	44.522	20.9958	17.7923	17.9958			5.00962	27.0278	35.4545	46.7543	49.8189	11.4478	8.62455	18.098
		5.0214	21.895	28.6301	51.6819	30.7765	22.1656	26.6716	26.3874			5.0214	20.1886	25.1573	27.6684	25.4339	16.0929	17.8931	15.7766			5.0214	28.6791	28.886	34.6766	43.145	20.3465	17.2421	17.4393			5.0214	26.1919	34.358	45.3083	48.2781	11.0937	8.35781	17.5383
		5.03313	31.2495	40.8623	73.7629	43.9257	31.6357	38.0669	37.6613			5.03313	28.8142	35.9057	39.4895	36.3004	22.9686	25.5379	22.5171			5.03313	40.9322	41.2275	49.4921	61.5785	29.0394	24.6087	24.8901			5.03313	37.3822	49.0373	64.6661	68.9047	15.8335	11.9286	25.0315
		5.04488	22.1823	29.0059	52.3602	31.1804	22.4565	27.0216	26.7337			5.04488	20.4536	25.4875	28.0315	25.7677	16.3041	18.1279	15.9837			5.04488	29.0555	29.2651	35.1317	43.7112	20.6135	17.4683	17.6681			5.04488	26.5356	34.8089	45.9029	48.9117	11.2393	8.46749	17.7685
		5.05667	22.1398	28.9503	52.2599	31.1207	22.4134	26.9699	26.6825			5.05667	20.4144	25.4386	27.9778	25.7183	16.2729	18.0932	15.953			5.05667	28.9998	29.2091	35.0644	43.6275	20.574	17.4349	17.6343			5.05667	26.4848	34.7422	45.815	48.818	11.2178	8.45127	17.7344
		5.0682	39.5425	51.7063	93.338	55.5826	40.0312	48.1691	47.6558			5.0682	36.4608	45.4343	49.9693	45.9338	29.0639	32.3151	28.4927			5.0682	51.7947	52.1684	62.6263	77.9202	36.7459	31.1393	31.4954			5.0682	47.3027	62.0508	81.8271	87.1906	20.0353	15.0943	31.6743
		5.07963	39.6305	51.8213	93.5456	55.7063	40.1202	48.2763	47.7618			5.07963	36.5419	45.5354	50.0804	46.036	29.1286	32.387	28.5561			5.07963	51.91	52.2845	62.7656	78.0935	36.8276	31.2086	31.5655			5.07963	47.4079	62.1888	82.0092	87.3846	20.0799	15.1278	31.7448
		5.09127	19.5887	25.6144	46.2379	27.5346	19.8307	23.8621	23.6078			5.09127	18.062	22.5073	24.7539	22.7548	14.3978	16.0083	14.1148			5.09127	25.6582	25.8433	31.0239	38.6003	18.2033	15.4258	15.6023			5.09127	23.4329	30.7388	40.5357	43.1927	9.92515	7.47742	15.6909
		5.10285	9.80673	12.8234	23.1483	13.7848	9.92792	11.9462	11.8189			5.10285	9.04246	11.2679	12.3926	11.3918	7.20799	8.01429	7.06632			5.10285	12.8453	12.938	15.5316	19.3246	9.11315	7.72269	7.81101			5.10285	11.7313	15.3889	20.2935	21.6237	4.96886	3.74345	7.85537
		5.11442	13.8124	18.0613	32.6034	19.4153	13.9831	16.8257	16.6464			5.11442	12.7359	15.8704	17.4545	16.0449	10.1522	11.2878	9.95264			5.11442	18.0922	18.2227	21.8757	27.2179	12.8355	10.8771	11.0015			5.11442	16.5231	21.6746	28.5826	30.4561	6.99845	5.2725	11.064
		5.12598	145956	9032	8	205161	17759.3	0	0			5.12598	134581	81344	74182.9	68192.3	12663.9	14080.5	12415			5.12598	191180	9112.73	10939.5	73611	16011.1	13568.2	13723.3			5.12598	5930.05	1467.8	133807	134208	8729.9	6576.95	13801.3
		5.13748	18919	24738.7	6566	26593.3	19152.8	3046.33	3013.87			5.13748	17444.5	747.061	821.627	755.273	13905.5	15461	13632.2			5.13748	24781	0	29963.3	37280.6	17580.9	14898.5	15068.9			5.13748	1.334	4303.18	5674.66	3107.45	9585.84	7221.8	15154.5
		5.14912	19053.7	24914.8	4975.22	26782.7	1929.16	23210.5	2963.11			5.14912	17568.8	185334	287087	252907	1771.4	1969.55	1736.58			5.14912	24957.5	125138	30176.7	37546.1	2239.59	1897.88	1919.58			5.14912	22793	24562.7	296134	40367.7	1221.12	919.97	1930.5
		5.1517	144552	0	0	203189	14338.7	16087.9	15916.5			5.1517	0	542.834	597.016	548.802	10104.1	11234.4	9905.53			5.1517	143	0	0	0	12774.8	10825.6	10949.4			5.1517	0	3126.8	4123.35	2257.96	6965.32	5247.55	11011.6
		5.1631	27671.1	36183.1	65316.2	38895.7	28013.1	33707.8	33348.7			5.1631	25514.6	31794.1	34967.6	32143.6	20338.4	22613.5	19938.7			5.1631	36245	36506.5	43824.7	74527.1	25714.1	21790.7	22039.9			5.1631	33101.6	43422	57261.1	61014.4	14020.4	10562.7	22165.1
		5.17457	55932.3	73137.7	132025	78620.8	56623.5	68134.5	17408.4			5.17457	51573.3	64266.2	70680.8	64972.6	41110.5	45709.2	40302.5			5.17457	73262.9	73791.4	88583.9	110217	51976.5	44046.1	44549.8			5.17457	66908.9	87769.9	115743	13329.8	28339.7	21350.6	44802.8
		5.17713	584440	0	0	0	91662.6	111942	10748.7			5.17713	20943	158542	0	19172.9	64592.4	71817.8	63322.8			5.17713	5528.8	184393	0	0	81665	69204.7	69996.2			5.17713	20.9004	207522	273661	12994.2	44527	33545.9	70393.7
		5.18858	14460.8	137344	34133.9	20326.7	14639.5	17615.5	17427.8			5.18858	13333.8	117213	128912	118502	12587	13995	12339.6			5.18858	18941.5	138572	166350	206974	15913.9	13485.8	13640			5.18858	17298.7	144826	190984	117160	8676.92	6537.03	13717.5
		5.20023	304093	7635.4	2246	47445.8	1050.8	70433.7	69683.1			5.20023	280394	6525.22	7176.52	6596.95	866.722	963.675	849.687			5.20023	98315.9	7703.64	9247.94	11506.4	1095.81	928.611	939.232			5.20023	163771	8103.03	10685.6	12109.9	597.479	450.129	944.566
		5.21183	42688.8	55820.4	100765	60005.2	43216.4	52001.8	51447.7			5.21183	39361.9	149049	142994	131447	31376.5	34886.3	30759.8			5.21183	55915.9	56319.3	67609.3	84120.1	39669.7	33617	34001.4			5.21183	51066.5	187921	247813	254788	21629.5	16295.3	34194.6
		5.22332	413761	1232	854	581599	11873.7	14026.5	13877			5.22332	0.032	144946	229386	199866	102510	113977	100495			5.22332	541964	1243.01	1492.19	1856.6	129604	8986.4	9089.17			5.22332	130024	200350	264204	43873.9	70665.6	53238.1	111717
		5.2348	68989.5	90211.4	162846	96974.5	6982.02	84040.2	83144.6			5.2348	63612.9	76889.1	84563.6	77734.3	6411.68	7128.9	6285.66			5.2348	365.82	91017.7	109264	135947	8106.36	6869.51	6948.07			5.2348	82528.6	94551.7	124686	142222	4419.92	3329.89	6987.54
		5.2374	426809	0	0	99940.6	1383.3	19921.5	19709.2			5.2374	109324	52.369	57.5961	52.9446	974.777	1083.82	955.619			5.2374	1055.5	0	0	13494	1232.42	1044.38	1056.33			5.2374	110570	301.653	397.793	217.832	671.967	506.248	1062.33
		5.23992	322756	42040.1	761849	153680	1244.9	13168.9	13028.6			5.23992	97602.8	191444	0	21311	1572.37	1748.26	1541.46			5.23992	42762.3	132416	50918.7	63353.5	1987.97	1684.65	1703.91			5.23992	3897.1	31903.4	265814	144011	1083.92	816.605	1713.59
		5.25137	704708	91483.8	0	190566	11316	58446.3	57823.5			5.25137	787	78133.9	25932.7	30435.8	15814.3	17583.3	15503.5			5.25137	23060.8	92301.5	110804	137864	19994.2	10164.2	10280.4			5.25137	8005.8	98355.9	129703	86957.3	10901.7	8213.12	17234.7
		5.26283	177598	0	1675	249639	19792.4	116342	0			5.26283	163757	63628.8	57420.6	52783.7	13947.2	15507.4	13673.1			5.26283	22626.3	3424	0	44394	17633.6	14943.1	15114			5.26283	12451.1	80358.1	105969	104809	9614.58	7243.44	15199.9
		5.27432	321633	0	5357	52100.8	15607.6	91800.4	90822.1			5.27432	0.9942	134591	119976	110288	10998.3	12228.6	10782.1			5.27432	21290.8	0	0	0	13905.3	11783.6	11918.4			5.27432	0.99432	165454	218186	27742.4	7581.72	5711.93	11986.1
		5.28592	4454.84	5825.2	10515.4	6261.91	4509.89	5426.71	5368.88			5.28592	4107.66	55118.6	50154.2	46104	3274.33	3640.6	3209.97			5.28592	5835.17	5877.27	7055.44	8778.45	4139.77	3508.14	3548.26			5.28592	5329.1	67457	88956.4	90152.9	2257.17	1700.51	3568.41
		5.2977	42780.7	55940.5	100981	60134.3	0	52113.7	51558.3			5.2977	39446.6	47515.3	52258	48037.6	924.959	1028.42	906.778			5.2977	56036.2	56440.4	67754.7	84301.1	1169.43	991.005	1002.34			5.2977	176.31	57687.7	76073.5	87510.6	637.624	480.374	1008.03
		5.30957	28246.9	0	66675.3	39705	2595.96	34409.2	34042.6			5.30957	26045.5	98.2778	108.087	99.3581	1829.31	2033.94	1793.36			5.30957	36999.2	0	0	0	2312.82	1959.93	1982.35			5.30957	3790.33	566.095	746.516	408.793	1261.04	950.046	1993.61
		5.32122	176121	0	7522	47563.1	0	114544	113323			5.32122	162395	0	0	0	0	0	0			5.32122	92	0	0	0	0	0	0			5.32122	2340.43	0	0	0	0	0	0
		5.33288	73443.6	96035.7	14755	3235.5	7451.22	89466.1	88512.7			5.33288	67719.9	481854	46221.2	86473.6	6838.62	7603.59	6704.2			5.33288	96200.1	96894.1	116318	144724	8646.14	7326.93	7410.73			5.33288	87856.9	258391	70643.9	292539	4714.23	3551.61	7452.82
		5.33545	33525.3	43838.1	79134.6	47124.5	3399.57	40839.2	40403.9			5.33545	30912.5	37364.3	41093.8	37775.1	3120.44	3469.5	3059.11			5.33545	43913.1	44229.9	53096.3	66063	3945.21	3343.26	3381.5			5.33545	40104.6	14948.7	360593	69113.5	2151.09	1620.59	3400.7
		5.34685	206.818	270.438	488.183	290.712	209.374	251.938	249.253			5.34685	190.7	237.634	261.353	240.246	152.012	169.017	149.025			5.34685	270.901	272.855	327.553	407.544	192.191	162.867	164.73			5.34685	247.406	324.543	45428	456.031	104.79	78.9472	165.665
		5.35852	57175.7	74763.6	5653	80368.6	57882.3	69649.2	68906.9			5.35852	52719.8	65694.8	72252	66417	42024.4	46725.3	41198.4			5.35852	791.58	75431.9	90553.2	112667	53132	45025.2	45540.2			5.35852	68396.4	89721.1	118316	126072	28969.7	21825.2	45798.8
		5.37015	51.5776	67.4435	121.746	72.4997	52.215	62.8298	62.1602			5.37015	47.558	59.2626	65.1778	59.9141	37.9098	42.1504	37.1647			5.37015	67.5589	68.0463	81.6871	101.636	47.9298	40.6168	41.0813			5.37015	61.6997	80.9365	140227	113.728	26.1333	19.6883	41.3146
		5.38165	21.3828	27.9603	50.4728	30.0565	21.647	26.0476	25.77			5.38165	19.7163	24.5688	27.021	24.8388	15.7164	17.4745	15.4075			5.38165	28.0082	28.2102	33.8653	42.1356	19.8705	16.8387	17.0312			5.38165	25.5791	33.5542	4434.25	47.1486	10.8342	8.16227	17.128
		5.39325	15.8636	20.7434	37.4452	22.2985	16.0596	19.3244	19.1185			5.39325	14.6273	18.2273	20.0466	18.4276	11.6598	12.9641	11.4306			5.39325	20.7789	20.9288	25.1243	31.2599	14.7417	12.4924	12.6353			5.39325	18.9768	24.8934	32.8273	34.979	8.03775	6.05549	12.707
		5.40472	30.0656	39.3141	70.9681	42.2614	30.4371	36.6247	36.2344			5.40472	14902	34.5453	37.9934	34.925	22.0983	24.5703	21.664			5.40472	39.3813	39.6654	47.6169	59.2454	27.9392	23.6763	23.9471			5.40472	35.9659	47.1794	62.216	66.294	15.2336	11.4767	24.0831
		5.41618	56.7552	74.2138	133.968	79.7775	57.4566	69.1369	68.4002			5.41618	52.3321	65.2117	71.7207	65.9285	41.7154	46.3817	40.8954			5.41618	74.3408	74.8771	89.8872	111.838	52.7412	44.6941	45.2052			5.41618	67.8934	89.0612	117.446	125.144	28.7567	21.6647	45.462
		5.42787	63.7265	83.3295	150.423	89.5767	64.514	77.6291	76.8018			5.42787	58.7601	73.2217	80.5302	74.0266	46.8393	52.0788	45.9187			5.42787	83.4721	84.0743	100.928	125.576	59.2195	50.1839	50.7578			5.42787	76.2328	100.001	131.872	140.516	32.2889	24.3258	51.0461
		5.4395	43.6029	57.0157	102.922	61.2901	44.1417	53.1153	52.5493			5.4395	40.2048	50.0997	55.1003	50.6504	32.0483	35.6333	31.4184			5.4395	57.1132	57.5253	69.057	85.9214	40.5191	34.3368	34.7295			5.4395	52.1599	68.4224	90.2294	96.1437	22.0926	16.6442	34.9267
		5.4512	26.2315	34.3006	61.918	36.8721	26.5557	31.9542	31.6136			5.4512	24.1872	30.14	33.1483	30.4713	19.2803	21.437	18.9013			5.4512	34.3593	34.6072	41.5446	51.6903	24.3763	20.657	20.8933			5.4512	31.3794	41.1629	54.282	57.84	13.2909	10.0131	21.0119
		5.46278	25.4007	33.2142	59.9569	35.7043	25.7146	30.9421	30.6124			5.46278	23.4211	29.1854	32.0984	29.5062	18.6696	20.758	18.3027			5.46278	33.2711	33.5111	40.2288	50.0531	23.6042	20.0027	20.2315			5.46278	30.3855	39.8592	52.5628	56.0081	12.87	9.69601	20.3464
		5.47438	23.6138	30.8776	55.739	33.1925	23.9056	28.7653	28.4588			5.47438	21.7735	27.1322	29.8404	27.4305	17.3562	19.2977	17.0151			5.47438	30.9305	31.1536	37.3988	46.5319	21.9437	18.5956	18.8083			5.47438	28.2479	37.0551	48.865	52.068	11.9646	9.0139	18.9151
		5.48588	15.5967	20.3945	36.8152	21.9234	15.7895	18.9993	18.7968			5.48588	14.3812	17.9206	19.7093	18.1176	11.4637	12.746	11.2384			5.48588	20.4294	20.5768	24.7016	30.734	14.4937	12.2822	12.4227			5.48588	18.6576	24.4747	32.275	34.3905	7.90253	5.95362	12.4933
		5.49737	6.34891	8.30191	14.9863	8.92429	6.42737	7.73399	7.65157			5.49737	5.85412	7.29489	8.02302	7.37508	4.66648	5.18848	4.57476			5.49737	8.31611	8.37611	10.0552	12.5108	5.89989	4.9997	5.05687			5.49737	7.59488	9.96282	13.1381	13.9992	3.21686	2.42352	5.08559
		5.50898	1.31419	1.71844	3.10206	1.84727	1.33043	1.60089	1.58383			5.50898	1.21177	1.51	1.66071	1.5266	0.965933	1.07398	0.946948			5.50898	1.72138	1.7338	2.08137	2.58966	1.22124	1.03491	1.04674			5.50898	1.57209	2.06224	2.7195	2.89776	0.66587	0.501654	1.05269
		5.52063	1.22471	1.60144	2.89085	1.7215	1.23984	1.49189	1.47599			5.52063	1.12926	1.40719	1.54764	1.42265	0.900165	1.00086	0.882472			5.52063	1.60418	1.61575	1.93965	2.41334	1.13809	0.964442	0.975472			5.52063	1.46505	1.92183	2.53434	2.70046	0.620532	0.467498	0.981012
		5.53225	5.22489	6.83212	12.3331	7.34432	5.28945	6.36475	6.29692			5.53225	4.81769	6.00339	6.60261	6.06938	3.84032	4.2699	3.76484			5.53225	6.84382	6.89319	8.27502	10.2959	4.85536	4.11454	4.1616			5.53225	6.25027	8.19898	10.8121	11.5208	2.64734	1.99446	4.18523
		5.54392	10.5564	13.8036	24.9177	14.8385	10.6868	12.8593	12.7223			5.54392	9.73367	12.1292	13.3399	12.2626	7.75897	8.6269	7.60647			5.54392	13.8272	13.927	16.7188	20.8017	9.80976	8.31301	8.40808			5.54392	12.628	16.5652	21.8447	23.2766	5.34868	4.0296	8.45584
		5.55578	15.2104	19.8893	35.9033	21.3804	15.3984	18.5287	18.3312			5.55578	14.025	17.4767	19.2211	17.6688	11.1797	12.4303	10.96			5.55578	19.9233	20.0671	24.0898	29.9727	14.1347	11.978	12.115			5.55578	18.1954	23.8684	31.4756	33.5387	7.70679	5.80615	12.1838
		5.56748	19.0463	24.9051	44.9576	26.7722	19.2816	23.2014	22.9541			5.56748	17.5619	21.8841	24.0684	22.1247	13.9991	15.565	13.7239			5.56748	24.9477	25.1277	30.1649	37.5314	17.6992	14.9987	15.1702			5.56748	22.7841	29.8877	39.4132	41.9967	9.65033	7.27038	15.2564
		5.57895	17.5451	22.9422	41.4143	24.6621	17.7619	21.3727	21.145			5.57895	16.1777	20.1593	22.1715	20.3809	12.8957	14.3383	12.6423			5.57895	22.9814	23.1472	27.7874	34.5734	16.3042	13.8166	13.9746			5.57895	20.9883	27.5321	36.3069	38.6867	8.88973	6.69736	14.054
		5.59063	21.7553	28.4475	51.3522	30.5802	22.0241	26.5014	26.219			5.59063	20.0598	24.9968	27.4918	25.2716	15.9902	17.7789	15.676			5.59063	28.4962	28.7018	34.4554	42.8698	20.2167	17.1321	17.328			5.59063	26.0248	34.1388	45.0192	47.9701	11.0229	8.30448	17.4264
		5.60225	26.8705	35.1362	63.4264	37.7703	27.2026	32.7326	32.3838			5.60225	24.7764	30.8742	33.9558	31.2136	19.7499	21.9592	19.3618			5.60225	35.1963	35.4502	42.5567	52.9494	24.9701	21.1602	21.4022			5.60225	32.1438	42.1656	55.6043	59.249	13.6147	10.2571	21.5238
		5.6141	19.5129	25.5152	46.059	27.4281	19.754	23.7698	23.5165			5.6141	17.9921	22.4202	24.6581	22.6667	14.342	15.9464	14.0601			5.6141	25.5589	25.7433	30.9038	38.4509	18.1328	15.3661	15.5419			5.6141	23.3422	30.6199	40.3788	43.0255	9.88674	7.44849	15.6302
		5.62577	7.47019	9.76811	17.633	10.5004	7.5625	9.09988	9.00291			5.62577	6.88801	8.58324	9.43996	8.67759	5.49062	6.10481	5.3827			5.62577	9.78482	9.85541	11.8311	14.7203	6.94186	5.88269	5.94997			5.62577	8.93621	11.7224	15.4584	16.4717	3.78498	2.85154	5.98376
		5.63752	2.43954	3.18997	5.75839	3.42911	2.46968	2.97174	2.94008			5.63752	2.24941	2.80302	3.0828	2.83384	1.79307	1.99365	1.75783			5.63752	3.19543	3.21848	3.86366	4.80721	2.267	1.92111	1.94308			5.63752	2.91829	3.82816	5.04824	5.37914	1.23606	0.931226	1.95411
		5.64918	5.27384	6.89613	12.4486	7.41313	5.33901	6.42438	6.35592			5.64918	4.86283	6.05963	6.66446	6.12624	3.87629	4.3099	3.80011			5.64918	6.90793	6.95777	8.35255	10.3923	4.90085	4.15309	4.20058			5.64918	6.30882	8.27579	10.9134	11.6287	2.67214	2.01314	4.22444
		5.66082	9.99995	13.0761	23.6043	14.0563	10.1235	12.1815	12.0517			5.66082	9.22061	11.4899	12.6368	11.6162	7.35001	8.17219	7.20554			5.66082	13.0984	13.1929	15.8376	19.7053	9.2927	7.87484	7.9649			5.66082	11.9624	15.6921	20.6933	22.0497	5.06676	3.8172	8.01014
		5.67242	12.7826	16.7146	30.1726	17.9677	12.9405	15.5712	15.4053			5.67242	11.7864	14.6872	16.1531	14.8486	9.39525	10.4462	9.21059			5.67242	16.7432	16.864	20.2447	25.1886	11.8785	10.0661	10.1813			5.67242	15.2911	20.0586	26.4515	28.1853	6.47666	4.87939	10.2391
		5.68407	15.9742	20.8881	37.7062	22.454	16.1716	19.4591	19.2518			5.68407	14.7293	18.3544	20.1864	18.5561	11.7411	13.0545	11.5104			5.68407	20.9238	21.0748	25.2995	31.4779	14.8444	12.5795	12.7234			5.68407	19.1091	25.067	33.0562	35.2229	8.09379	6.09771	12.7956
		5.69557	19.5941	25.6215	46.2508	27.5423	19.8362	23.8687	23.6144			5.69557	18.0671	22.5136	24.7608	22.7611	14.4018	16.0128	14.1187			5.69557	25.6653	25.8505	31.0326	38.611	18.2083	15.4301	15.6066			5.69557	23.4394	30.7474	40.547	43.2047	9.92791	7.47951	15.6952
		5.70737	28.104	36.7492	66.338	39.5042	28.4513	34.2352	33.8704			5.70737	25.9138	32.2915	35.5146	32.6465	20.6566	22.9673	20.2506			5.70737	36.812	37.0776	44.5103	55.3802	26.1164	22.1316	22.3847			5.70737	33.6194	44.1013	58.1569	61.9689	14.2397	10.7279	22.5118
		5.71932	32.7466	42.8199	77.2967	46.0301	33.1513	39.8906	39.4656			5.71932	30.1946	37.6259	41.3814	38.0395	24.0689	26.7613	23.5959			5.71932	42.8932	43.2026	51.8631	64.5286	30.4306	25.7876	26.0825			5.71932	39.1731	51.3866	67.7641	72.2058	16.592	12.5001	26.2307
		5.73107	26.4194	34.5463	62.3616	37.1362	26.7459	32.1831	31.8401			5.73107	24.3605	30.3559	33.3858	30.6896	19.4184	21.5906	19.0367			5.73107	34.6055	34.8551	41.8423	52.0606	24.5509	20.805	21.0429			5.73107	31.6042	41.4578	54.6709	58.2544	13.3862	10.0849	21.1624
		5.7427	11.9484	15.6239	28.2036	16.7952	12.0961	14.5551	14.4			5.7427	11.0172	13.7287	15.099	13.8796	8.78214	9.76452	8.60952			5.7427	15.6506	15.7635	18.9235	23.5448	11.1034	9.40924	9.51684			5.7427	14.2933	18.7496	24.7254	26.346	6.054	4.56097	9.5709
		5.75447	2.48428	3.24847	5.864	3.492	2.51498	3.02624	2.994			5.75447	2.29067	2.85443	3.13934	2.88581	1.82595	2.03021	1.79007			5.75447	3.25403	3.2775	3.93452	4.89537	2.30858	1.95634	1.97871			5.75447	2.97181	3.89837	5.14082	5.47779	1.25873	0.948303	1.98995
		5.76595	1.31279	1.71662	3.09877	1.84532	1.32902	1.59919	1.58215			5.76595	1.21048	1.5084	1.65895	1.52498	0.964908	1.07284	0.945943			5.76595	1.71956	1.73196	2.07916	2.58691	1.21995	1.03381	1.04563			5.76595	1.57043	2.06006	2.71662	2.89469	0.665163	0.501122	1.05157
		5.77743	5.04313	6.59445	11.904	7.08883	5.10545	6.14334	6.07787			5.77743	4.6501	5.79455	6.37292	5.85825	3.70672	4.12136	3.63387			5.77743	6.60574	6.65339	7.98716	9.9377	4.68646	3.97141	4.01683			5.77743	6.03284	7.91376	10.436	11.12	2.55525	1.92508	4.03964
		5.7891	8.30551	10.8604	19.6047	11.6746	8.40815	10.1174	10.0096			5.7891	7.65823	9.54302	10.4955	9.64793	6.10459	6.78746	5.9846			5.7891	10.879	10.9574	13.154	16.3664	7.71811	6.5405	6.6153			5.7891	9.93546	13.0331	17.187	18.3135	4.20822	3.1704	6.65287
		5.80072	5.03756	6.58717	11.8909	7.08101	5.09981	6.13655	6.07116			5.80072	4.64497	5.78815	6.36588	5.85178	3.70263	4.11681	3.62986			5.80072	6.59845	6.64605	7.97834	9.92672	4.68128	3.96702	4.01239			5.80072	6.02618	7.90502	10.4245	11.1077	2.55242	1.92295	4.03518
		5.81245	1.12862	1.4758	2.66405	1.58644	1.14257	1.37484	1.36019			5.81245	1.04066	1.29678	1.42622	1.31104	0.829541	0.922335	0.813237			5.81245	1.47832	1.48899	1.78747	2.22399	1.0488	0.888776	0.89894			5.81245	1.35011	1.77105	2.3355	2.48859	0.571848	0.43082	0.904046
		5.82407	0.246387	0.322178	0.581583	0.346332	0.249432	0.300139	0.29694			5.82407	0.227185	0.283098	0.311355	0.28621	0.181096	0.201353	0.177536			5.82407	0.32273	0.325058	0.39022	0.485516	0.228961	0.194027	0.196246			5.82407	0.29474	0.386635	0.50986	0.543279	0.124839	0.0940514	0.19736
		5.83573	1.94351	2.54135	4.58755	2.73188	1.96753	2.3675	2.34228			5.83573	1.79204	2.23309	2.45598	2.25764	1.42849	1.58828	1.40041			5.83573	2.5457	2.56407	3.07807	3.82977	1.80605	1.53049	1.548			5.83573	2.32492	3.04979	4.02179	4.2854	0.984734	0.741881	1.55679
		5.84725	9.56786	12.511	22.5844	13.449	9.68609	11.6552	11.531			5.84725	8.8222	10.9935	12.0907	11.1143	7.03242	7.81908	6.8942			5.84725	12.5325	12.6229	15.1533	18.8539	8.89117	7.53458	7.62075			5.84725	11.4455	15.014	19.7992	21.097	4.84783	3.65226	7.66403
		5.85875	20.9055	27.3363	49.3464	29.3857	21.1639	25.4663	25.1949			5.85875	19.2763	24.0204	26.418	24.2845	15.3657	17.0845	15.0636			5.85875	27.3831	27.5806	33.1095	41.1952	19.427	16.4629	16.6511			5.85875	25.0082	32.8053	43.2607	46.0963	10.5924	7.9801	16.7457
		5.87027	26.732	34.9551	63.0994	37.5756	27.0623	32.5639	32.2168			5.87027	24.6487	30.715	33.7808	31.0527	19.6482	21.846	19.262			5.87027	35.0149	35.2675	42.3374	52.6765	24.8414	21.0511	21.2919			5.87027	31.9781	41.9483	55.3177	58.9436	13.5445	10.2042	21.4128
		5.88177	24.6181	32.191	58.1098	34.6043	24.9224	29.9888	29.6693			5.88177	22.6995	28.2862	31.1095	28.5971	18.0944	20.1185	17.7388			5.88177	32.246	32.4787	38.9894	48.511	22.877	19.3865	19.6082			5.88177	29.4494	38.6312	50.9434	54.2826	12.4735	9.39729	19.7196
		5.89352	16.4829	21.5533	38.9071	23.1691	16.6866	20.0788	19.8649			5.89352	15.1984	18.9389	20.8292	19.1471	12.115	13.4703	11.8769			5.89352	21.5902	21.7459	26.1052	32.4803	15.3172	12.9801	13.1286			5.89352	19.7177	25.8653	34.1089	36.3446	8.35155	6.29191	13.2032
		5.90547	11.8722	15.5242	28.0236	16.688	12.0189	14.4622	14.3081			5.90547	10.9469	13.6411	15.0027	13.7911	8.72611	9.70222	8.55459			5.90547	15.5508	15.663	18.8028	23.3946	11.0325	9.34921	9.45613			5.90547	14.2021	18.63	24.5676	26.1779	6.01538	4.53188	9.50983
		5.91727	11.571	15.1303	27.3126	16.2646	11.714	14.0953	13.9451			5.91727	10.6692	13.295	14.622	13.4412	8.50471	9.45606	8.33755			5.91727	15.1562	15.2656	18.3257	22.8011	10.7526	9.112	9.21621			5.91727	13.8418	18.1574	23.9443	25.5138	5.86276	4.4169	9.26856
		5.92898	16.7232	21.8674	39.4741	23.5068	16.9298	20.3715	20.1544			5.92898	15.4199	19.2149	21.1328	19.4261	12.2916	13.6666	12.05			5.92898	21.9048	22.0628	26.4856	32.9537	15.5404	13.1693	13.3199			5.92898	20.0051	26.2422	34.606	36.8743	8.47326	6.3836	13.3956
		5.94087	23.5942	30.852	55.6927	33.1649	23.8857	28.7415	28.4352			5.94087	21.7554	27.1097	29.8156	27.4077	17.3418	19.2817	17.001			5.94087	30.9048	31.1277	37.3677	46.4933	21.9255	18.5801	18.7926			5.94087	28.2245	37.0243	48.8245	52.0247	11.9547	9.00642	18.8994
		5.95277	23.7993	31.1202	56.1769	33.4532	24.0934	28.9913	28.6824			5.95277	21.9445	27.3453	30.0748	27.6459	17.4926	19.4493	17.1487			5.95277	31.1735	31.3984	37.6926	46.8975	22.1161	18.7417	18.956			5.95277	28.4699	37.3462	49.2489	52.477	12.0586	9.08471	19.0636
		5.96462	15.9607	20.8704	37.6743	22.435	16.1579	19.4427	19.2355			5.96462	14.7168	18.3388	20.1693	18.5404	11.7312	13.0435	11.5006			5.96462	20.9061	21.0569	25.2781	31.4512	14.8319	12.5689	12.7126			5.96462	19.093	25.0458	33.0282	35.1931	8.08695	6.09256	12.7848
		5.97637	11.0189	14.4085	26.0096	15.4887	11.1551	13.4228	13.2798			5.97637	10.1602	12.6607	13.9245	12.7999	8.09896	9.00492	7.93977			5.97637	14.4331	14.5373	17.4515	21.7133	10.2396	8.67728	8.77652			5.97637	13.1814	17.2911	22.802	24.2966	5.58305	4.20617	8.82636
		5.98807	9.98645	13.0584	23.5725	14.0374	10.1098	12.1651	12.0355			5.98807	9.20816	11.4744	12.6197	11.6006	7.34008	8.16115	7.19581			5.98807	13.0807	13.1751	15.8162	19.6787	9.28015	7.86421	7.95415			5.98807	11.9463	15.6709	20.6654	22.0199	5.05992	3.81205	7.99933
		5.9907	11.5832	15.1463	27.3416	16.2818	11.7264	14.1102	13.9598			5.9907	10.6805	13.3091	14.6375	13.4554	8.51371	9.46607	8.34638			5.9907	15.1723	15.2817	18.3452	22.8252	10.764	9.12165	9.22597			5.9907	13.8564	18.1766	23.9697	25.5408	5.86896	4.42157	9.27837
		6.00227	15.295	20	36.1031	21.4993	15.484	18.6318	18.4332			6.00227	14.103	17.574	19.3281	17.7672	11.2419	12.4995	11.021			6.00227	20.0342	20.1787	24.2238	30.1395	14.2133	12.0447	12.1824			6.00227	18.2967	24.0012	31.6507	33.7253	7.74967	5.83846	12.2516
		6.01377	19.0747	24.9423	45.0247	26.8121	19.3104	23.236	22.9884			6.01377	17.5881	21.9168	24.1044	22.1577	14.02	15.5883	13.7444			6.01377	24.9849	25.1652	30.2099	37.5874	17.7256	15.0211	15.1929			6.01377	22.818	29.9323	39.4721	42.0593	9.66471	7.28122	15.2792
		6.0254	17.9096	23.4188	42.2747	25.1745	18.1309	21.8168	21.5843			6.0254	16.5139	20.5781	22.6321	20.8043	13.1637	14.6362	12.9049			6.0254	23.4589	23.6282	28.3647	35.2917	16.643	14.1036	14.2649			6.0254	21.4244	28.1041	37.0612	39.4904	9.07443	6.83651	14.346
		6.0369	24.1378	31.5629	56.9761	33.9292	24.4361	29.4037	29.0904			6.0369	22.2567	27.7343	30.5026	28.0392	17.7414	19.726	17.3927			6.0369	31.6169	31.845	38.2288	47.5646	22.4307	19.0083	19.2257			6.0369	28.8749	37.8775	49.9495	53.2235	12.2301	9.21395	19.3348
		6.04868	36.0641	47.1578	85.1273	50.6932	36.5097	43.9318	43.4637			6.04868	33.2535	41.4376	45.5736	41.8931	26.5073	29.4724	25.9863			6.04868	47.2385	47.5793	57.1172	71.0658	33.5134	28.4001	28.7248			6.04868	43.1416	56.5923	74.629	79.5207	18.2729	13.7665	28.888
		6.06048	43.5039	56.8862	102.689	61.1509	44.0415	52.9947	52.43			6.06048	40.1135	49.986	54.9752	50.5354	31.9756	35.5524	31.3471			6.06048	56.9836	57.3947	68.9002	85.7263	40.4271	34.2589	34.6506			6.06048	52.0415	68.2671	90.0246	95.9254	22.0425	16.6064	34.8475
		6.07235	45.5711	59.5893	107.568	64.0567	46.1343	55.5129	54.9213			6.07235	42.0196	52.3612	57.5875	52.9367	33.495	37.2418	32.8366			6.07235	59.6913	60.1219	72.1741	89.7998	42.3481	35.8867	36.2972			6.07235	54.5144	71.5109	94.3023	100.484	23.0899	17.3955	36.5033
		6.08422	38.9806	50.9714	92.0115	54.7927	39.4623	47.4845	46.9785			6.08422	35.9427	44.7886	49.2591	45.281	28.6509	31.8558	28.0878			6.08422	51.0587	51.427	61.7362	76.8128	36.2237	30.6968	31.0478			6.08422	46.6305	61.169	80.6642	85.9515	19.7506	14.8797	31.2242
		6.09595	53.1269	69.4694	125.403	74.6774	53.7835	64.7171	64.0274			6.09595	48.9866	61.0428	67.1356	61.7138	39.0485	43.4166	38.281			6.09595	69.5883	70.0903	84.1408	104.689	49.3695	41.8369	42.3153			6.09595	63.553	83.3677	109.938	117.144	26.9183	20.2797	42.5557
		6.10783	149.448	195.42	352.764	210.07	151.295	182.052	180.112			6.10783	137.801	171.715	188.855	173.603	109.845	122.132	107.686			6.10783	195.754	197.167	236.691	294.493	138.878	117.689	119.034			6.10783	178.777	234.516	309.259	329.53	75.722	57.0476	119.71
		6.11978	366.847	479.693	865.921	515.655	371.38	446.878	442.116			6.11978	338.257	421.506	463.578	426.14	269.634	299.796	264.334			6.11978	480.514	483.98	581	722.886	340.901	288.887	292.191			6.11978	438.84	575.662	759.132	808.89	185.873	140.034	293.851
		6.1318	146078	0	6543	205333	44783.1	0	0			6.1318	134694	1695.4	1864.62	1714.04	710.75	790.256	696.78			6.1318	1340.2	0	0	0	898.61	33811	34197.7			6.1318	174746	2224.06	2932.9	3206.96	489.959	369.126	774.586
		6.14365	24342.4	31830.5	57459	34216.8	2443.25	29653	29337			6.14365	120953	27129	129837	108356	2248.01	2499.47	2203.82			6.14365	31884.9	32115	38552.8	4967.79	2842.18	2408.53	2436.07			6.14365	29119.6	33357.5	43988.9	148056	1549.67	1167.5	2449.91
		6.1553	871.736	1139.89	2057.69	1225.35	882.509	1061.91	1050.6			6.1553	90932	1001.62	1101.6	1012.63	640.73	712.403	628.137			6.1553	1141.84	1150.08	1380.63	33717.8	810.083	686.482	694.333			6.1553	1042.81	1367.94	1803.92	1922.16	441.69	332.761	698.277
		6.16705	176322	30561	33782	247846	17501.1	14788.6	14631			6.16705	162581	226621	7376.5	28773.4	12837.9	14274	12585.6			6.16705	2955.5	30834.2	37015.3	46054.8	16231.1	13754.6	13911.9			6.16705	210925	277198	365544	176130	8849.87	6667.33	13990.9
		6.17863	563.045	736.244	1329.04	791.44	570.003	685.879	678.57			6.17863	519.165	646.938	711.511	654.05	413.841	460.134	405.707			6.17863	737.504	742.825	891.734	1109.5	523.224	443.392	448.463			6.17863	673.542	883.54	114465	1241.51	285.283	214.927	451.01
		6.19023	136349	17291.9	754	191658	13834.2	16095.2	15923.7			6.19023	125723	125211	114684	105423	10034.5	11157	9837.31			6.19023	178597	17446.5	20943.8	26058.5	12686.8	10751.1	10874			6.19023	163108	153875	202917	105955	6917.35	5211.41	10935.8
		6.20163	62.3547	81.5357	147.185	87.6484	63.1253	75.958	13235			6.20163	57.4952	96988.3	106669	98054.5	45.8352	50.9612	44.9332			6.20163	81.6753	115324	98.7555	24453	57.9447	49.1036	49.6652			6.20163	74.5918	117302	154687	178397	31.5959	23.8038	49.9506
		6.21298	13267.8	17349.1	31317.9	18649.8	13431.8	16162.3	15990.1			6.21298	12233.8	154245	140545	129195	9751.89	10842.8	9560.22			6.21298	17378.8	17504.2	21013.1	20144.7	12329.4	10448.2	10567.7			6.21298	15871.6	188917	249127	152573	6722.51	5064.61	10627.8
		6.21545	6.7413	8.815	15.9125	9.47585	6.8246	8.21198	8.12447			6.21545	6.21592	7.74574	8.51887	7.83089	4.95488	5.50915	4.8575			6.21545	8.83009	8.89379	10.6767	13.284	6.26452	5.3087	5.36941			6.21545	8.06427	10.5786	13.9501	14.8644	3.41567	2.5733	5.39991
		6.21793	18524.9	24223.4	43727.1	26039.4	18753.8	2566.3	2538.95			6.21793	17081.2	21285.1	23409.6	21519.1	13615.9	15139	13348.3			6.21793	24264.8	24439.9	29339.2	46504.1	17214.8	14588.2	14755			6.21793	22160.4	29069.6	0	40847.1	9386.18	7071.38	14838.8
		6.22958	62.365	81.5492	147.209	87.6629	63.1357	75.9706	75.161			6.22958	57.5047	10291.1	11318.3	10404.2	45.839	50.9665	44.9379			6.22958	81.6888	12234	98.7718	122.893	57.9543	49.1118	49.6734			6.22958	74.6041	12456.5	16426.5	18934.2	31.5992	23.8063	49.9559
		6.24162	27663	36172.4	65297	38884.3	28004.8	3397.94	3361.73			6.24162	25507.1	54491.4	59930.4	55090.4	20332.4	22606.8	19932.8			6.24162	36234.3	63495.8	43811.8	54511.1	25706.5	21784.3	22033.4			6.24162	33091.8	70869	93455.8	102761	14016.2	10559.6	22158.6
		6.25345	28.2578	36.9503	66.7011	39.7204	28.607	34.4225	12453			6.25345	26.0556	32.4682	35.709	32.8251	20.7696	23.0929	20.3614			6.25345	37.0135	37.2805	44.7539	55.6832	26.2593	22.2527	22.5072			6.25345	33.8034	44.3426	58.4752	62.308	14.3176	10.7866	22.635
		6.26528	132509	173270	0	186260	13146.2	11416.8	11295.1			6.26528	0	105623	116165	106784	12128.8	13485.5	11890.4			6.26528	73566.5	124819	209863	261114	15334.5	12994.8	13143.5			6.26528	158514	130698	172353	15784.4	8361.02	6299.04	13218.1
		6.27727	18.9277	24.75	44.6777	26.6055	19.1616	23.0569	22.8112			6.27727	17.4526	21.7479	23.9186	21.9869	13.9119	15.4681	13.6385			6.27727	24.7924	24.9713	29.9771	37.2978	17.589	14.9053	15.0758			6.27727	22.6422	29.7016	39.1679	41.7352	9.59025	7.22512	15.1614
		6.28928	270018	353078	5433	379548	27354.3	128924	12550.6			6.28928	0	28632.5	31490.4	28947.2	25113.9	27923.2	24620.3			6.28928	153682	32442	427646	532081	31751.9	26907.2	27215			6.28928	323008	40766.1	53758.8	55794.5	17312.4	13042.9	27369.5
		6.30127	19.6685	25.7188	46.4264	27.6469	19.9115	23.9594	23.704			6.30127	18.1356	22.5991	24.8548	22.8475	14.4564	16.0736	14.1723			6.30127	25.7628	25.9486	31.1504	38.7576	18.2774	15.4887	15.6659			6.30127	23.5284	30.8641	40.7009	43.3687	9.9656	7.5079	15.7548
		6.31297	24.3985	31.9037	57.5913	34.2955	24.7	29.7213	29.4045			6.31297	22.497	28.0338	30.832	28.342	17.933	19.939	17.5805			6.31297	31.9583	32.1889	38.6416	48.0782	22.6729	19.2135	19.4333			6.31297	29.1867	38.2865	50.4889	53.7983	12.3622	9.31345	19.5436
		6.32448	19.6838	25.7387	46.4624	27.6683	19.927	23.978	23.7224			6.32448	18.1497	22.6166	24.8741	22.8652	14.4677	16.086	14.1833			6.32448	25.7828	25.9688	31.1745	38.7877	18.2916	15.5007	15.678			6.32448	23.5467	30.8881	40.7325	43.4024	9.97333	7.51373	15.767
		6.33617	17.9521	23.4744	42.375	25.2342	18.174	21.8685	21.6355			6.33617	16.553	20.627	22.6858	20.8537	13.1949	14.6709	12.9355			6.33617	23.5146	23.6842	28.432	35.3754	16.6825	14.1371	14.2988			6.33617	21.4752	28.1708	37.1491	39.5841	9.09595	6.85272	14.38
		6.34792	24.9072	32.569	58.7921	35.0106	25.215	30.341	30.0176			6.34792	0	28.6184	31.4749	28.933	18.3069	20.3548	17.9471			6.34792	32.6247	32.8601	39.4473	49.0807	23.1457	19.6141	19.8385			6.34792	29.7952	39.0848	51.5416	54.92	12.6199	9.50764	19.9511
		6.35948	43.5843	56.9913	102.878	61.2639	44.1229	53.0926	52.5269			6.35948	40.1876	50.0783	55.0768	50.6288	32.0347	35.6181	31.405			6.35948	57.0889	57.5007	69.0275	85.8847	40.5018	34.3222	34.7147			6.35948	52.1377	68.3932	90.191	96.1027	22.0832	16.6371	34.9119
		6.36212	60.4403	79.0325	142.666	84.9575	61.1872	73.626	72.8414			6.36212	55.73	69.4459	76.3775	70.2093	44.4239	49.3933	43.5508			6.36212	79.1677	79.7388	95.7236	119.1	56.1657	47.5961	48.1404			6.36212	72.3017	94.844	125.072	133.27	30.6238	23.0714	48.4138
		6.36473	53.6211	70.1156	126.57	75.3721	54.2837	65.3191	64.623			6.36473	49.4422	61.6106	67.7601	62.2879	39.4118	43.8204	38.6371			6.36473	70.2356	70.7423	84.9235	105.663	49.8288	42.226	42.709			6.36473	64.1442	84.1432	110.961	118.234	27.1687	20.4684	42.9515
		6.3763	43.1515	56.4254	101.857	60.6555	43.6847	52.5654	52.0052			6.3763	39.7885	49.581	54.5298	50.126	31.7165	35.2644	31.0931			6.3763	56.5219	56.9297	68.342	85.0318	40.0996	33.9813	34.3699			6.3763	51.6199	67.714	89.2952	95.1483	21.8639	16.4719	34.5651
		6.37893	33.8183	44.2212	79.8262	47.5364	34.2362	41.1961	40.7571			6.37893	31.1827	38.8572	42.7356	39.2843	24.8566	27.6371	24.368			6.37893	44.2968	44.6164	53.5604	66.6403	31.4265	26.6315	26.9361			6.37893	40.4551	53.0682	69.9817	74.5687	17.135	12.9092	27.0891
		6.38153	27.0145	35.3244	63.7662	37.9727	27.3483	32.9079	32.5573			6.38153	24.9091	31.0396	34.1378	31.3808	19.8558	22.0769	19.4655			6.38153	35.3849	35.6402	42.7847	53.2332	25.1039	21.2736	21.5169			6.38153	32.316	42.3916	55.9023	59.5665	13.6877	10.312	21.6391
		6.39312	31.4247	41.0913	74.1763	44.1719	31.813	38.2803	37.8724			6.39312	28.9757	36.107	39.7109	36.5039	23.0973	25.681	22.6433			6.39312	41.1616	41.4586	49.7695	61.9237	29.2022	24.7466	25.0296			6.39312	37.5918	49.3122	65.0286	69.291	15.9222	11.9955	25.1718
		6.39573	40.8293	53.3889	96.3754	57.3914	41.3339	49.7366	49.2066			6.39573	37.6473	46.9128	51.5954	47.4285	30.0098	33.3667	29.4199			6.39573	53.4803	53.8661	64.6642	80.4559	37.9417	32.1526	32.5204			6.39573	48.842	64.07	84.4899	90.028	20.6873	15.5855	32.705
		6.39832	29.1558	38.1245	68.8207	40.9826	29.5161	35.5164	35.1379			6.39832	26.8836	33.5	36.8437	33.8682	21.4296	23.8268	21.0084			6.39832	38.1897	38.4652	46.1761	57.4527	27.0938	22.9599	23.2224			6.39832	34.8776	45.7518	60.3334	64.2881	14.7726	11.1294	23.3543
		6.40098	11.8706	15.5222	28.02	16.6859	12.0173	14.4603	14.3062			6.40098	10.9455	13.6393	15.0007	13.7893	8.72497	9.70096	8.55348			6.40098	15.5488	15.6609	18.8004	23.3916	11.0311	9.34799	9.4549			6.40098	14.2002	18.6276	24.5644	26.1745	6.0146	4.53129	9.5086
		6.41243	11.7132	15.3164	27.6485	16.4646	11.858	14.2686	14.1165			6.41243	10.8004	13.4585	14.8018	13.6065	8.60929	9.57234	8.44007			6.41243	15.3426	15.4533	18.5511	23.0814	10.8848	9.22405	9.32954			6.41243	14.012	18.3806	24.2387	25.8275	5.93485	4.47121	9.38253
		6.42398	18.4103	24.0735	43.4565	25.8783	18.6378	22.4267	22.1877			6.42398	16.9755	21.1534	23.2648	21.3859	13.5316	15.0453	13.2657			6.42398	24.1147	24.2887	29.1577	36.2782	17.1082	14.4979	14.6637			6.42398	22.0233	28.8897	38.0972	40.5944	9.32809	7.02761	14.747
		6.43567	17.9571	23.481	42.3869	25.2413	18.1791	21.8747	21.6416			6.43567	16.5577	20.6327	22.6922	20.8595	13.1986	14.675	12.9392			6.43567	23.5212	23.6908	28.44	35.3853	16.6871	14.141	14.3028			6.43567	21.4812	28.1787	37.1595	39.5952	9.09849	6.85464	14.384
		6.44722	18.6432	24.378	44.0062	26.2056	18.8736	22.7104	22.4684			6.44722	17.1902	21.421	23.5591	21.6565	13.7028	15.2356	13.4335			6.44722	24.4198	24.5959	29.5265	36.7372	17.3246	14.6813	14.8492			6.44722	22.3019	29.2552	38.5792	41.1079	9.4461	7.11652	14.9335
		6.45887	25.4714	33.3066	60.1238	35.8036	25.7861	31.0282	30.6975			6.45887	23.4863	29.2666	32.1878	29.5883	18.7216	20.8158	18.3536			6.45887	33.3636	33.6043	40.3408	50.1924	23.6699	20.0584	20.2878			6.45887	30.4701	39.9701	52.709	56.1639	12.9058	9.72299	20.403
		6.4615	32.1211	42.0019	75.82	45.1507	32.518	39.1286	38.7116			6.4615	29.6177	36.9071	40.5909	37.3128	23.6091	26.2501	23.1451			6.4615	42.0737	42.3773	50.8724	63.2959	29.8493	25.295	25.5843			6.4615	38.4248	50.4049	66.4695	70.8264	16.275	12.2613	25.7296
		6.47298	25.813	33.7534	60.9303	36.2839	26.132	31.4444	31.1093			6.47298	23.8013	29.6592	32.6195	29.9852	18.9727	21.095	18.5998			6.47298	33.8112	34.0551	40.8819	50.8657	23.9874	20.3275	20.56			6.47298	30.8788	40.5062	53.4161	56.9173	13.0789	9.85341	20.6767
		6.48482	27.4601	35.9072	64.8182	38.5991	27.7995	33.4508	33.0944			6.48482	25.3201	31.5517	34.7009	31.8985	20.1833	22.4411	19.7866			6.48482	35.9686	36.2281	43.4905	54.1114	25.518	21.6246	21.8719			6.48482	32.8492	43.0909	56.8245	60.5491	13.9135	10.4822	21.9961
		6.48747	40.8797	53.4548	96.4944	57.4623	41.3849	49.798	49.2674			6.48747	37.6938	46.9708	51.6591	47.4871	30.0468	33.4079	29.4562			6.48747	53.5463	53.9326	64.7441	80.5552	37.9885	32.1923	32.5605			6.48747	48.9023	64.1492	84.5943	90.1391	20.7129	15.6047	32.7454
		6.499	52.7366	68.959	124.482	74.1287	53.3883	64.2416	63.557			6.499	48.6266	60.5943	66.6424	61.2604	38.7616	43.0976	37.9998			6.499	69.077	69.5753	83.5226	103.92	49.0068	41.5295	42.0044			6.499	63.0861	82.7551	109.13	116.283	26.7205	20.1307	42.243
		6.51087	56.2799	73.5923	132.846	79.1094	56.9754	68.558	67.8274			6.51087	51.8938	64.6656	71.1201	65.3764	41.366	45.9933	40.553			6.51087	73.7182	74.2501	89.1345	110.902	52.2996	44.3198	44.8267			6.51087	67.3248	88.3154	116.463	124.096	28.5158	21.4833	45.0813
		6.52243	39.4365	51.5676	93.0877	55.4336	39.9238	48.0399	47.528			6.52243	36.363	45.3125	49.8352	45.8106	28.986	32.2284	28.4163			6.52243	51.6558	52.0285	62.4583	77.7112	36.6473	31.0558	31.4109			6.52243	47.1758	61.8844	81.6077	86.9568	19.9816	15.0538	31.5893
		6.53402	17.328	22.6582	40.9017	24.3569	17.5421	21.1082	20.8833			6.53402	15.9775	19.9098	21.897	20.1286	12.7361	14.1608	12.4858			6.53402	22.697	22.8607	27.4435	34.1454	16.1024	13.6456	13.8016			6.53402	20.7285	27.1913	35.8575	38.2078	8.7797	6.61446	13.88
		6.54577	16.6269	21.7415	39.2468	23.3714	16.8323	20.2542	20.0383			6.54577	15.3311	19.1043	21.0111	19.3143	12.2208	13.5879	11.9806			6.54577	21.7787	21.9358	26.3331	32.764	15.4509	13.0935	13.2432			6.54577	19.8899	26.0912	34.4067	36.662	8.42447	6.34684	13.3184
		6.55747	35.3129	46.1756	83.3542	49.6373	35.7493	43.0168	42.5584			6.55747	32.5608	40.5745	44.6244	41.0205	25.9551	28.8585	25.445			6.55747	46.2546	46.5883	55.9275	69.5856	32.8154	27.8085	28.1266			6.55747	42.243	55.4136	73.0746	77.8644	17.8923	13.4797	28.2863
		6.5692	46.1396	60.3327	108.91	64.8558	46.7098	56.2054	55.6065			6.5692	42.5438	53.0144	58.3059	53.5972	33.9128	37.7064	33.2463			6.5692	60.436	60.872	73.0746	90.9201	42.8764	36.3344	36.75			6.5692	55.1945	72.4031	95.4788	101.737	23.378	17.6125	36.9587
		6.58093	41.1283	53.7798	97.0811	57.8116	41.6365	50.1008	49.5669			6.58093	37.923	47.2563	51.9731	47.7758	30.2295	33.611	29.6353			6.58093	53.8718	54.2605	65.1377	81.045	38.2195	32.388	32.7585			6.58093	49.1996	64.5392	85.1086	90.6872	20.8388	15.6996	32.9445
		6.59267	37.8789	49.5309	89.411	53.2441	38.347	46.1425	45.6508			6.59267	34.9268	43.5228	47.8669	44.0012	27.8412	30.9555	27.2939			6.59267	49.6156	49.9736	59.9914	74.6419	35.1999	29.8292	30.1703			6.59267	45.3126	59.4402	78.3845	83.5223	19.1924	14.4592	30.3417
		6.60442	35.5204	46.4469	83.844	49.929	35.9593	43.2695	42.8084			6.60442	32.7522	40.8129	44.8865	41.2615	26.1076	29.0281	25.5945			6.60442	46.5264	46.862	56.2561	69.9944	33.0082	27.9719	28.2918			6.60442	42.4912	55.7392	73.5039	78.3219	17.9974	13.5589	28.4525
		6.61598	27.0419	35.3603	63.8309	38.0112	27.376	32.9413	32.5903			6.61598	24.9344	31.0711	34.1724	31.4126	19.8759	22.0993	19.4853			6.61598	35.4208	35.6763	42.8281	53.2872	25.1293	21.2952	21.5387			6.61598	32.3488	42.4346	55.959	59.6269	13.7015	10.3225	21.661
		6.62772	14.6917	19.2111	34.679	20.6513	14.8733	17.8969	17.7061			6.62772	13.5467	16.8808	18.5657	17.0663	10.7985	12.0064	10.5862			6.62772	19.2439	19.3828	23.2683	28.9506	13.6526	11.5696	11.7019			6.62772	17.575	23.0545	30.4022	32.395	7.44397	5.60815	11.7683
		6.63938	18.3313	23.9702	43.27	25.7672	18.5578	22.3304	22.0925			6.63938	16.9027	21.0626	23.1649	21.2941	13.4736	14.9808	13.2088			6.63938	24.0112	24.1844	29.0325	36.1225	17.0348	14.4357	14.6008			6.63938	21.9288	28.7658	37.9337	40.4202	9.28806	6.99746	14.6837
		6.65095	45.2223	59.1332	106.745	63.5663	45.7811	55.0879	54.5009			6.65095	41.6979	51.9603	57.1467	52.5315	33.2386	36.9567	32.5853			6.65095	59.2344	59.6617	71.6217	89.1124	42.0239	35.612	36.0193			6.65095	54.0971	70.9635	93.5805	99.7143	22.9132	17.2624	36.2239
		6.66245	69.5884	90.9946	164.26	97.8164	70.4484	84.7698	83.8665			6.66245	64.1651	79.957	87.9378	80.836	51.1478	56.8693	50.1425			6.66245	91.1503	91.8079	110.212	137.127	64.6668	54.8001	55.4268			6.66245	83.2451	109.199	144.002	153.441	35.2589	26.5634	55.7416
		6.66513	75.002	98.0735	177.038	105.426	75.9289	91.3645	90.3908			6.66513	69.1568	86.1773	94.7789	87.1246	55.1268	61.2934	54.0433			6.66513	98.2414	98.9501	118.786	147.795	69.6975	59.0632	59.7387			6.66513	89.7211	117.694	155.205	165.378	38.0019	28.63	60.078
		6.66772	76.1625	99.591	179.778	107.057	77.1037	92.7781	91.7894			6.66772	70.2269	87.5106	96.2453	88.4726	55.9798	62.2418	54.8795			6.66772	99.7614	100.481	120.624	150.081	70.7759	59.9771	60.663			6.66772	91.1093	119.516	157.607	167.937	38.5899	29.0729	61.0076
		6.6793	71.3672	93.3206	168.458	100.317	72.2491	86.9366	86.0102			6.6793	65.8053	82.0008	90.1856	82.9022	52.4552	58.3229	51.4242			6.6793	93.4803	94.1547	113.029	140.632	66.3198	56.2009	56.8436			6.6793	85.3729	111.991	147.683	157.363	36.1602	27.2425	57.1664
		6.68198	68.4844	89.551	161.654	96.2645	69.3307	83.4249	82.5359			6.68198	63.1471	78.6885	86.5426	79.5535	50.3363	55.967	49.347			6.68198	89.7042	90.3513	108.463	134.951	63.6408	53.9307	54.5474			6.68198	81.9244	107.467	141.718	151.007	34.6996	26.142	54.8573
		6.68458	66.8392	87.3997	157.77	93.952	67.6652	81.4209	80.5532			6.68458	61.6302	76.7982	84.4637	77.6424	49.1271	54.6226	48.1615			6.68458	87.5493	88.1809	105.858	131.709	62.112	52.6351	53.2371			6.68458	79.9564	104.885	138.313	147.379	33.866	25.514	53.5395
		6.69615	50.8103	66.4401	119.935	71.421	51.4381	61.895	61.2354			6.69615	46.8504	58.3809	64.2081	59.0227	37.3458	41.5233	36.6117			6.69615	66.5538	67.0339	80.4717	100.124	47.2167	40.0125	40.4701			6.69615	60.7817	79.7323	105.144	112.036	25.7445	19.3954	40.7
		6.70767	55.6031	72.7073	131.248	78.1581	56.2903	67.7335	67.0117			6.70767	51.2698	63.8879	70.2648	64.5902	40.8686	45.4402	40.0653			6.70767	72.8317	73.3571	88.0626	109.568	51.6706	43.7868	44.2876			6.70767	66.5152	87.2534	115.062	122.604	28.1729	21.225	44.5391
		6.71942	86.5524	113.177	204.302	121.662	87.6219	105.435	104.311			6.71942	79.807	99.4486	109.375	100.542	63.6164	70.7326	62.366			6.71942	113.371	114.189	137.079	170.555	80.431	68.159	68.9385			6.71942	103.538	135.82	179.107	190.847	43.8542	33.039	69.3301
		6.73127	102.68	134.265	242.369	144.331	103.948	125.08	123.747			6.73127	94.6774	117.979	129.755	119.276	75.4699	83.9121	73.9866			6.73127	134.495	135.465	162.621	202.334	95.4176	80.859	81.7837			6.73127	122.83	161.126	212.479	226.407	52.0255	39.1951	82.2482
		6.74297	89.479	117.004	211.21	125.775	90.5847	109	107.838			6.74297	82.5055	102.811	113.073	103.942	65.7675	73.1243	64.4748			6.74297	117.204	118.05	141.714	176.322	83.1506	70.4637	71.2695			6.74297	107.039	140.412	185.163	197.3	45.3371	34.1561	71.6743
		6.75467	51.869	67.8245	122.434	72.9092	52.51	63.1847	62.5114			6.75467	47.8266	59.5974	65.546	60.2525	38.1239	42.3885	37.3746			6.75467	67.9405	68.4307	82.1485	102.21	48.2006	40.8462	41.3134			6.75467	62.0482	81.3936	107.335	114.37	26.2809	19.7995	41.548
		6.76622	24.5204	32.0632	57.8791	34.4669	24.8234	29.8698	29.5515			6.76622	22.6094	28.1739	30.986	28.4836	18.0226	20.0386	17.6684			6.76622	32.118	32.3497	38.8347	48.3185	22.7862	19.3095	19.5304			6.76622	29.3325	38.4778	50.7411	54.067	12.424	9.35998	19.6413
		6.77802	23.0085	30.0862	54.3103	32.3417	23.2928	28.028	27.7294			6.77802	21.2154	26.4367	29.0755	26.7274	16.9113	18.8031	16.579			6.77802	30.1377	30.3551	36.4402	45.3392	21.3812	18.1189	18.3261			6.77802	27.5239	36.1053	47.6125	50.7334	11.6579	8.78286	18.4302
		6.78978	31.1911	40.7859	73.625	43.8436	31.5766	37.9958	37.5909			6.78978	28.7603	35.8386	39.4158	36.2326	22.9256	25.4901	22.475			6.78978	40.8557	41.1504	49.3996	61.4635	28.9852	24.5627	24.8436			6.78978	37.3124	48.9457	64.5452	68.7759	15.8039	11.9064	24.9847
		6.80147	23.6083	30.8705	55.7261	33.1848	23.9	28.7587	28.4522			6.80147	21.7684	27.1259	29.8334	27.4241	17.3522	19.2932	17.0111			6.80147	30.9233	31.1464	37.3901	46.5211	21.9386	18.5913	18.8039			6.80147	28.2414	37.0465	48.8537	52.0559	11.9618	9.01181	18.9107
		6.81315	9.62867	12.5906	22.728	13.5345	9.74766	11.7293	11.6043			6.81315	8.87828	11.0633	12.1676	11.185	7.07712	7.86878	6.93802			6.81315	12.6121	12.7031	15.2496	18.9737	8.94769	7.58247	7.66919			6.81315	11.5183	15.1095	19.925	21.2311	4.87864	3.67548	7.71275
		6.82485	7.56241	9.88869	17.8507	10.63	7.65586	9.21222	9.11405			6.82485	6.97304	8.6892	9.55649	8.78472	5.5584	6.18018	5.44915			6.82485	9.90561	9.97707	11.9771	14.902	7.02756	5.95531	6.02342			6.82485	9.04652	11.8671	15.6492	16.675	3.83171	2.88674	6.05763
		6.83662	13.4464	17.5827	31.7395	18.9008	13.6126	16.3799	16.2053			6.83662	12.3985	15.4499	16.992	15.6197	9.88317	10.9887	9.68891			6.83662	17.6128	17.7398	21.296	26.4967	12.4954	10.5889	10.71			6.83662	16.0852	21.1003	27.8252	29.6491	6.813	5.13279	10.7708
		6.8482	13.441	17.5755	31.7266	18.8932	13.607	16.3732	16.1987			6.8482	12.3934	15.4436	16.9851	15.6134	9.87916	10.9843	9.68499			6.8482	17.6056	17.7326	21.2874	26.4859	12.4903	10.5846	10.7056			6.8482	16.0787	21.0918	27.814	29.6371	6.81024	5.13071	10.7665
		6.8599	7.38355	9.65481	17.4285	10.3786	7.47479	8.99434	8.89849			6.8599	6.80812	8.48369	9.33047	8.57694	5.42694	6.03401	5.32027			6.8599	9.67133	9.7411	11.6938	14.5496	6.86135	5.81446	5.88096			6.8599	8.83256	11.5864	15.2791	16.2806	3.74108	2.81847	5.91436
		6.87147	7.57442	9.90439	17.879	10.6469	7.66802	9.22685	9.12852			6.87147	6.98411	8.70299	9.57167	8.79866	5.56723	6.18999	5.45781			6.87147	9.92134	9.99292	11.9961	14.9257	7.03872	5.96477	6.03298			6.87147	9.06089	11.8859	15.6741	16.7015	3.83779	2.89132	6.06725
		6.87417	16.1396	21.1043	38.0966	22.6864	16.339	19.6606	19.451			6.87417	14.8817	18.5443	20.3953	18.7482	11.8627	13.1896	11.6295			6.87417	21.1404	21.2929	25.5613	31.8037	14.9981	12.7097	12.8551			6.87417	19.3069	25.3265	33.3983	35.5875	8.17756	6.16083	12.9281
		6.87678	30.814	40.2927	72.7347	43.3134	31.1948	37.5363	37.1363			6.87678	28.4125	35.4052	38.9391	35.7944	22.6484	25.1819	22.2033			6.87678	40.3617	40.6528	48.8022	60.7202	28.6347	24.2657	24.5432			6.87678	36.8612	48.3538	63.7647	67.9443	15.6128	11.7624	24.6826
		6.88842	81.8161	106.984	193.123	115.004	82.8272	99.6651	98.6031			6.88842	75.4399	94.0066	103.39	95.04	60.1352	66.8621	58.9533			6.88842	107.167	107.94	129.578	161.222	76.0297	64.4293	65.1661			6.88842	97.8725	128.387	169.306	180.403	41.4545	31.231	65.5362
		6.9003	272.606	356.462	643.471	383.186	275.974	332.077	328.539			6.9003	251.361	313.224	344.488	316.667	200.367	222.78	196.428			6.9003	357.072	359.649	431.745	537.181	253.326	214.674	217.129			6.9003	326.104	427.778	564.115	601.091	138.124	104.06	218.362
		6.91222	789.697	1032.62	1864.04	1110.03	799.456	961.977	951.726			6.91222	728.153	907.361	997.927	917.335	580.431	645.359	569.023			6.91222	1034.38	1041.85	1250.7	1556.13	733.846	621.878	628.99			6.91222	944.674	1239.2	1634.15	1741.27	400.123	301.445	632.562
		6.92392	2212.35	2892.89	5222.12	3109.77	2239.69	2694.99	2666.27			6.92392	2039.93	2541.99	2795.71	2569.93	1626.09	1807.98	1594.12			6.92392	2897.84	2918.75	3503.85	4359.52	2055.88	1742.2	1762.12			6.92392	2646.52	3471.65	4578.11	4878.19	1120.95	844.502	1772.13
		6.93555	6222.95	8137.21	14689	8747.25	6299.85	7580.55	7499.77			6.93555	5737.98	7150.17	7863.85	7228.77	4573.9	5085.54	4484			6.93555	8151.13	8209.94	9855.73	12262.6	5782.84	4900.51	4956.55			6.93555	7444.2	9765.16	12877.4	13721.5	3153.04	2375.44	4984.7
		6.94733	15073.3	19710	35579.7	21187.6	15259.5	18361.7	18166			6.94733	13898.6	17319.2	19047.9	17509.6	11078.9	12318.2	10861.2			6.94733	19743.7	19886.2	23872.6	29702.5	14007.2	11870	12005.8			6.94733	18031.4	23653.2	31191.8	33236.3	7637.31	5753.81	12074
		6.95915	28118.1	36767.5	66371.2	39523.9	28465.5	34252.3	33887.3			6.95915	25926.7	32307.7	35532.4	32662.8	20666.9	22978.8	20260.7			6.95915	6830.45	37096.2	44532.6	55407.9	26129.4	22142.7	22395.9			6.95915	33636.2	44123.4	58186	61999.9	14246.8	10733.3	22523.1
		6.97123	38480.1	50317	90830.1	54089.2	38955.6	46874.9	46375.4			6.97123	35481.2	44213.6	48626.7	44699.6	28283	31446.8	27727.1			6.97123	403.1	50766.7	60943.6	75826.6	35758.6	30302.6	30649.2			6.97123	46031.8	60383.6	79628.5	84847.9	19497	14688.7	30823.2
		6.98325	38013.7	49707.1	89729.2	53433.6	38483.4	46306.7	45813.3			6.98325	35051.1	43677.7	48037.3	44157.8	27940.2	31065.7	27391.1			6.98325	49792.2	50151.4	60204.9	74907.5	35325.2	29935.3	30277.7			6.98325	45473.8	59651.7	78663.4	83819.5	19260.7	14510.7	30449.7
		6.99518	27100.9	35437.4	63970.2	38094.2	27435.8	33013.2	32661.4			6.99518	24988.8	31138.9	34247	31481.2	19919.3	22147.5	19527.8			6.99518	35498.1	35754.2	42921.6	53403.4	25184.2	21341.6	21585.7			6.99518	32419.4	42527.2	56081.1	59757	13731.4	10345	21708.3
		7.00705	14467	18917.3	34148.7	20335.5	14645.8	17623.2	17435.4			7.00705	13339.6	16622.6	18281.8	16805.4	10633.4	11822.8	10424.4			7.00705	18949.7	19086.4	22912.5	28507.9	13443.9	11392.6	11522.9			7.00705	17306.2	22701.9	29937.3	31899.6	7330.15	5522.4	11588.4
		7.01877	6536.23	8546.85	15428.4	9187.6	6617	7962.17	7877.32			7.01877	6026.84	7510.12	8259.73	7592.68	4804.16	5341.56	4709.73			7.01877	8561.48	8623.24	10351.9	12879.9	6073.96	5147.21	5206.07			7.01877	7818.96	10256.8	13525.7	14412.3	3311.77	2495.03	5235.64
		7.03055	2932.82	3834.99	6922.76	4122.5	2969.06	3572.64	3534.57			7.03055	2704.26	3369.81	3706.16	3406.85	2155.64	2396.77	2113.27			7.03055	3841.55	3869.27	4644.91	5779.25	2725.4	2309.56	2335.98			7.03055	3508.38	4602.23	6069.02	6466.82	1486	1119.52	2349.24
		7.04218	1434.62	1875.92	3386.33	2016.56	1452.34	1747.59	1728.97			7.04218	1322.81	1648.37	1812.9	1666.49	1054.45	1172.4	1033.72			7.04218	1879.13	1892.69	2272.1	2826.97	1333.15	1129.74	1142.66			7.04218	1716.16	2251.22	2968.72	3163.3	726.889	547.625	1149.15
		7.05392	814.483	1065.03	1922.54	1144.87	824.548	992.17	981.597			7.05392	751.007	935.84	1029.25	946.127	598.649	665.614	586.882			7.05392	1066.85	1074.55	1289.95	1604.97	756.879	641.396	648.731			7.05392	974.324	1278.1	1685.45	1795.92	412.681	310.906	652.416
		7.06552	540.141	706.294	1274.97	759.245	546.816	657.978	650.966			7.06552	498.046	620.621	682.567	627.444	397.006	441.416	389.203			7.06552	707.503	712.607	855.459	1064.37	501.94	425.355	430.219			7.06552	646.143	847.598	1117.74	1191	273.678	206.184	432.663
		7.07755	426.929	558.258	1007.74	600.11	432.205	520.068	514.526			7.07755	393.657	490.541	539.504	495.933	313.795	348.897	307.627			7.07755	559.213	563.247	676.158	841.282	396.735	336.202	340.047			7.07755	510.714	669.944	883.464	941.372	216.316	162.968	341.978
		7.08938	382.165	499.723	902.08	537.187	386.888	465.538	460.577			7.08938	352.382	439.107	482.936	443.934	280.893	312.314	275.372			7.08938	500.579	504.19	605.261	753.072	355.137	300.951	304.392			7.08938	457.165	599.7	790.831	842.667	193.635	145.881	306.121
		7.10118	324.895	424.837	766.898	456.687	328.91	395.774	391.557			7.10118	299.575	373.304	410.565	377.408	238.8	265.512	234.106			7.10118	425.564	428.634	514.559	640.22	301.917	255.851	258.777			7.10118	388.656	509.831	672.32	716.389	164.618	124.02	260.247
		7.113	270.235	353.362	637.874	379.853	273.574	329.189	325.681			7.113	249.174	310.499	341.491	313.912	198.624	220.842	194.72			7.113	353.966	356.52	427.989	532.508	251.122	212.807	215.24			7.113	323.268	424.056	559.208	595.862	136.922	103.154	216.463
		7.11572	253.608	331.621	598.629	356.483	256.742	308.936	305.644			7.11572	233.844	291.396	320.481	294.599	186.403	207.255	182.74			7.11572	332.189	334.585	401.657	499.746	235.672	199.714	201.998			7.11572	303.379	397.966	524.803	559.202	128.498	96.808	203.145
		7.12745	242.582	317.204	572.603	340.984	245.58	295.504	292.355			7.12745	223.677	278.727	306.548	281.791	178.299	198.244	174.795			7.12745	317.746	320.039	384.195	478.019	225.426	191.031	193.216			7.12745	290.189	380.664	501.987	534.89	122.911	92.5991	194.313
		7.13925	202.911	265.328	478.959	285.219	205.418	247.177	244.543			7.13925	187.097	233.144	256.415	235.707	149.14	165.823	146.209			7.13925	265.782	267.7	321.363	399.844	188.56	159.79	161.617			7.13925	242.732	318.411	419.892	447.414	102.81	77.4555	162.535
		7.15105	159.403	208.436	376.261	224.063	161.372	194.178	192.108			7.15105	146.98	183.153	201.434	185.167	117.162	130.268	114.859			7.15105	208.793	210.299	252.457	314.109	148.129	125.528	126.963			7.15105	190.685	250.137	329.859	351.48	80.7659	60.8475	127.684
		7.16288	156.825	205.066	370.177	220.44	158.763	191.038	189.002			7.16288	144.603	180.192	198.177	182.172	115.267	128.161	113.001			7.16288	205.417	206.899	248.375	309.03	145.733	123.498	124.91			7.16288	187.602	246.092	324.525	345.796	79.4597	59.8635	125.62
		7.1747	188.765	246.831	445.569	265.336	191.097	229.946	227.495			7.1747	174.054	216.89	238.539	219.275	138.743	154.263	136.016			7.1747	247.253	249.037	298.96	371.969	175.414	148.65	150.35			7.1747	225.81	296.213	390.619	416.223	95.6431	72.0557	151.204
		7.18668	190.721	249.389	450.188	268.086	193.078	232.329	229.853			7.18668	175.858	219.139	241.012	221.548	140.181	155.862	137.426			7.18668	249.816	251.619	302.059	375.825	177.233	150.191	151.909			7.18668	228.15	299.283	394.668	420.538	96.6344	72.8026	152.771
		7.19847	178.317	233.169	420.907	250.649	180.52	217.218	214.903			7.19847	164.42	204.886	225.336	207.138	131.064	145.725	128.488			7.19847	233.568	235.253	282.412	351.38	165.705	140.422	142.028			7.19847	213.311	279.817	368.998	393.185	90.3492	68.0674	142.835
		7.21025	189.582	247.9	447.499	266.485	191.925	230.942	228.481			7.21025	174.808	217.83	239.572	220.225	139.344	154.931	136.605			7.21025	248.324	250.116	300.255	373.58	176.174	149.294	151.001			7.21025	226.788	297.496	392.311	418.026	96.0573	72.3678	151.859
		7.22205	196.5	256.945	463.827	276.208	198.928	239.368	236.817			7.22205	181.186	225.778	248.314	228.26	144.428	160.584	141.589			7.22205	257.385	259.242	311.211	387.211	182.602	154.741	156.511			7.22205	235.063	308.351	406.626	433.279	99.5622	75.0083	157.4
		7.234	192.893	252.229	455.313	271.139	195.277	234.975	232.47			7.234	177.86	221.634	243.756	224.07	141.777	157.637	138.991			7.234	252.661	254.483	305.498	380.104	179.251	151.901	153.638			7.234	230.748	302.691	399.162	425.326	97.7348	73.6316	154.511
		7.24593	179.827	235.143	424.471	252.772	182.049	219.058	216.723			7.24593	165.812	206.621	227.244	208.892	132.173	146.959	129.576			7.24593	235.546	237.245	284.804	354.356	167.108	141.612	143.231			7.24593	215.118	282.187	372.123	396.515	91.1143	68.6439	144.044
		7.2579	178.672	233.633	421.745	251.148	180.88	217.651	215.331			7.2579	164.747	205.293	225.785	207.55	131.325	146.015	128.743			7.2579	234.033	235.721	282.975	352.08	166.035	140.702	142.311			7.2579	213.736	280.375	369.733	393.968	90.5291	68.203	143.119
		7.26992	204.649	267.602	483.063	287.663	207.178	249.295	246.639			7.26992	188.7	235.142	258.612	237.726	150.418	167.244	147.462			7.26992	268.06	269.993	324.117	403.27	190.175	161.159	163.002			7.26992	244.811	321.139	423.49	451.248	103.691	78.1191	163.928
		7.28182	285.347	373.123	673.547	401.096	288.873	347.599	343.894			7.28182	263.109	327.864	360.589	331.468	209.732	233.192	205.609			7.28182	373.762	376.458	451.924	562.289	265.166	224.708	227.278			7.28182	341.346	447.772	590.482	629.186	144.579	108.923	228.569
		7.2937	453.857	593.469	1071.31	637.961	459.466	552.87	546.979			7.2937	418.486	521.481	573.532	527.214	333.587	370.903	327.03			7.2937	594.484	598.773	718.805	894.345	421.758	357.407	361.495			7.2937	542.926	712.2	939.187	1000.75	229.96	173.247	363.548
		7.3057	569.248	744.356	1343.68	800.159	576.283	693.435	686.046			7.3057	524.885	654.066	719.35	661.256	418.4	465.203	410.176			7.3057	745.629	751.008	901.558	1121.73	528.988	448.276	453.403			7.3057	680.963	893.274	1177.97	1255.18	288.426	217.295	455.978
		7.3176	489.608	640.217	1155.69	688.214	495.658	596.421	590.065			7.3176	451.451	562.559	618.71	568.743	359.864	400.119	352.791			7.3176	641.313	645.939	775.427	964.793	454.981	385.561	389.97			7.3176	585.693	768.301	1013.17	1079.58	248.074	186.894	392.185
		7.32947	408.71	534.434	964.738	574.5	413.761	497.874	492.569			7.32947	376.858	469.608	516.481	474.77	300.404	334.007	294.499			7.32947	535.349	539.211	647.303	805.38	379.804	321.855	325.536			7.32947	488.919	641.355	845.762	901.199	207.085	156.014	327.384
		7.34115	411.468	538.04	971.247	578.376	416.552	501.233	495.892			7.34115	379.4	472.776	519.965	477.973	302.43	336.261	296.486			7.34115	538.961	542.849	651.67	810.814	382.367	324.026	327.732			7.34115	492.218	645.682	851.468	907.279	208.482	157.066	329.593
		7.35312	373.617	488.545	881.902	525.171	378.234	455.125	450.275			7.35312	344.499	429.285	472.133	434.004	274.61	305.328	269.213			7.35312	489.382	492.912	591.723	736.227	347.193	294.219	297.584			7.35312	446.938	586.285	773.142	823.818	189.304	142.618	299.274
		7.36525	360.309	471.144	850.49	506.466	364.762	438.914	434.237			7.36525	332.229	413.995	455.317	418.546	264.829	294.453	259.624			7.36525	471.951	475.356	570.647	710.005	334.826	283.739	286.984			7.36525	431.02	565.403	745.604	794.476	182.561	137.538	288.614
		7.37725	582.954	762.278	1376.03	819.425	590.158	710.131	702.564			7.37725	537.522	669.814	736.67	677.177	428.474	476.404	420.052			7.37725	763.582	769.091	923.265	1148.74	541.725	459.07	464.32			7.37725	697.358	914.781	1206.33	1285.4	295.37	222.527	466.957
		7.38947	1192.46	1559.27	2814.73	1676.17	1207.19	1452.6	1437.12			7.38947	1099.52	1370.13	1506.89	1385.19	876.462	974.504	859.235			7.38947	1561.94	1573.21	1888.58	2349.79	1108.12	939.047	949.786			7.38947	1426.47	1871.22	2467.61	2629.35	604.192	455.188	955.18
		7.40183	1984.34	2594.74	4683.91	2789.26	2008.86	2417.24	2391.48			7.40183	1829.69	2280	2507.57	2305.06	1458.49	1621.64	1429.83			7.40183	2599.18	2617.93	3142.73	3910.22	1843.99	1562.64	1580.51			7.40183	2373.76	3113.85	4106.27	4375.43	1005.42	757.464	1589.49
		7.4137	2110.43	2759.62	4981.55	2966.51	2136.51	2570.84	2543.44			7.4137	1945.95	2424.88	2666.91	2451.53	1551.17	1724.69	1520.69			7.4137	2764.34	2784.28	3342.43	4158.69	1961.17	1661.94	1680.94			7.4137	2524.6	3311.72	4367.2	4653.46	1069.31	805.597	1690.49
		7.4255	1311.28	1714.64	3095.2	1843.19	1327.48	1597.35	1580.32			7.4255	1209.08	1506.66	1657.04	1523.22	963.794	1071.61	944.851			7.4255	1717.58	1729.97	2076.76	2583.93	1218.54	1032.62	1044.42			7.4255	1568.61	2057.68	2713.49	2891.34	664.396	500.544	1050.36
		7.43708	690.345	902.703	1629.52	970.378	698.876	840.95	831.989			7.43708	636.544	793.206	872.378	801.925	507.407	564.166	497.434			7.43708	904.248	910.771	1093.35	1360.35	641.52	543.639	549.856			7.43708	825.824	1083.3	1428.56	1522.2	349.783	263.52	552.979
		7.44845	438.428	573.293	1034.88	616.273	443.846	534.075	528.384			7.44845	404.26	503.753	554.034	509.291	322.247	358.293	315.913			7.44845	574.274	578.417	694.369	863.94	407.42	345.257	349.205			7.44845	524.469	687.988	907.258	966.726	222.142	167.358	351.189
		7.45092	247.79	324.013	584.895	348.304	250.852	301.848	298.631			7.45092	228.479	284.71	313.128	287.84	182.127	202.5	178.547			7.45092	324.567	326.909	392.442	488.281	230.265	195.132	197.363			7.45092	296.418	388.836	512.763	546.373	125.55	94.587	198.484
		7.4623	151.14	197.632	356.758	212.449	153.008	184.113	182.151			7.4623	139.361	173.66	190.993	175.569	111.089	123.515	108.905			7.4623	197.971	199.399	239.371	297.828	140.451	119.021	120.382			7.4623	180.801	237.172	312.761	333.261	76.5794	57.6935	121.066
		7.47413	158.51	207.27	374.155	222.809	160.469	193.091	191.033			7.47413	146.157	182.128	200.307	184.13	116.506	129.538	114.216			7.47413	207.625	209.123	251.044	312.351	147.3	124.825	126.253			7.47413	189.618	248.737	328.012	349.513	80.3138	60.507	126.97
		7.48595	216.071	282.536	510.023	303.718	218.741	263.209	260.404			7.48595	199.231	248.265	273.045	250.994	158.813	176.578	155.691			7.48595	283.02	285.062	342.206	425.776	200.789	170.153	172.099			7.48595	258.474	339.062	447.125	476.432	109.478	82.4789	173.077
		7.4982	241.278	315.498	569.523	339.15	244.259	293.915	290.783			7.4982	222.474	277.228	304.899	280.275	177.34	197.178	173.855			7.4982	316.038	318.317	382.128	475.448	224.213	190.004	192.177			7.4982	288.628	378.617	499.287	532.013	122.25	92.1011	193.268
		7.51045	211.955	277.155	500.308	297.933	214.574	258.195	255.444			7.51045	195.436	243.536	267.844	246.213	155.788	173.215	152.726			7.51045	277.629	279.632	335.688	417.666	196.964	166.912	168.821			7.51045	253.551	332.603	438.608	467.357	107.393	80.908	169.78
		7.52273	198.01	258.92	467.392	278.331	200.457	241.208	238.637			7.52273	182.578	227.513	250.222	230.014	145.538	161.818	142.678			7.52273	259.363	261.234	313.602	390.187	184.006	155.93	157.714			7.52273	236.869	310.721	409.751	436.609	100.327	75.5847	158.61
		7.5351	278.391	364.027	657.127	391.318	281.831	339.125	335.511			7.5351	256.695	319.871	351.798	323.387	204.619	227.508	200.597			7.5351	364.65	367.281	440.907	548.581	258.702	219.23	221.737			7.5351	333.025	436.856	576.087	613.848	141.055	106.268	222.996
		7.54745	726.761	950.322	1715.48	1021.57	735.742	885.312	875.877			7.54745	670.122	835.048	918.397	844.228	534.173	593.927	523.674			7.54745	951.948	958.816	1151.02	1432.11	675.361	572.316	578.862			7.54745	869.388	1140.45	1503.92	1602.5	368.234	277.421	582.15
		7.55982	1893.1	2475.43	4468.55	2661.01	1916.49	2306.09	2281.52			7.55982	1745.56	2175.16	2392.27	2199.07	1391.43	1547.08	1364.08			7.55982	2479.67	2497.56	2998.23	3730.42	1759.21	1490.79	1507.84			7.55982	2264.61	2970.68	3917.47	4174.24	959.19	722.636	1516.4
		7.57212	3140.41	4106.43	7412.76	4414.28	3179.21	3825.51	3784.75			7.57212	2895.66	3608.32	3968.48	3647.99	2308.21	2566.41	2262.84			7.57212	4113.46	4143.13	4973.68	6188.3	2918.3	2473.03	2501.32			7.57212	3756.71	4927.98	6498.58	6924.54	1591.17	1198.76	2515.52
		7.58448	3114.89	4073.06	7352.52	4378.41	3153.38	3794.43	3753.99			7.58448	2872.13	3579	3936.23	3618.34	2289.45	2545.56	2244.45			7.58448	4080.03	4109.46	4933.26	6138.01	2894.59	2452.94	2480.99			7.58448	3726.18	4887.93	6445.77	6868.27	1578.24	1189.02	2495.08
		7.5969	2009.92	2628.19	4744.3	2825.23	2034.76	2448.4	2422.31			7.5969	1853.28	2309.39	2539.9	2334.78	1477.3	1642.55	1448.26			7.5969	2632.69	2651.68	3183.25	3960.63	1867.77	1582.79	1600.89			7.5969	2404.36	3154	4159.21	4431.84	1018.38	767.23	1609.98
		7.60883	990.418	1295.08	2337.83	1392.17	1002.66	1206.49	1193.63			7.60883	913.231	1137.99	1251.58	1150.5	727.962	809.393	713.654			7.60883	1297.3	1306.66	1568.6	1951.66	920.372	779.944	788.864			7.60883	1184.79	1554.18	2049.52	2183.86	501.824	378.065	793.344
		7.62075	473.274	618.859	1117.14	665.254	479.123	576.523	570.38			7.62075	436.39	543.792	598.069	549.769	347.859	386.771	341.022			7.62075	619.918	624.39	749.557	932.606	439.802	372.698	376.96			7.62075	566.154	742.67	979.367	1043.56	239.798	180.659	379.101
		7.63275	298.718	390.607	705.108	419.891	302.409	363.886	360.009			7.63275	275.438	343.227	377.485	347	219.559	244.119	215.244			7.63275	391.276	394.099	473.101	588.637	277.591	235.237	237.927			7.63275	357.341	468.753	618.151	658.668	151.354	114.027	239.279
		7.64487	267.359	349.601	631.086	375.81	270.663	325.685	322.215			7.64487	246.522	307.195	337.857	310.572	196.51	218.492	192.648			7.64487	350.2	352.726	423.435	526.841	248.45	210.542	212.95			7.64487	319.827	419.544	553.257	589.521	135.465	102.057	214.159
		7.65723	287.344	375.735	678.26	403.903	290.895	350.031	346.301			7.65723	264.95	330.158	363.112	333.788	211.199	234.825	207.048			7.65723	376.378	379.093	455.087	566.224	267.022	226.28	228.868			7.65723	343.735	450.905	594.614	633.589	145.591	109.686	230.168
		7.66958	280.629	366.954	662.41	394.464	284.097	341.851	338.208			7.66958	258.759	322.442	354.627	325.987	206.264	229.337	202.209			7.66958	367.582	370.234	444.452	552.991	260.782	220.992	223.52			7.66958	335.702	440.368	580.718	618.782	142.189	107.122	224.789
		7.6821	229.939	300.671	542.759	323.212	232.781	280.103	277.118			7.6821	212.019	264.2	290.571	267.104	169.006	187.912	165.685			7.6821	301.186	303.359	364.171	453.105	213.677	181.075	183.145			7.6821	275.065	360.825	475.824	507.012	116.505	87.773	184.186
		7.69457	204.828	267.835	483.485	287.915	207.359	249.513	246.854			7.69457	188.865	235.347	258.838	237.934	150.549	167.39	147.59			7.69457	268.294	270.229	324.4	403.622	190.341	161.3	163.144			7.69457	245.025	321.419	423.86	451.642	103.782	78.1874	164.071
		7.70698	221.835	290.074	523.63	311.821	224.576	270.231	267.351			7.70698	204.547	254.888	280.329	257.69	163.05	181.289	159.845			7.70698	290.57	292.667	351.336	437.135	206.146	174.693	176.69			7.70698	265.37	348.107	459.053	489.142	112.399	84.6794	177.694
		7.71932	263.129	344.07	621.102	369.865	266.381	320.533	317.117			7.71932	242.622	302.335	332.512	305.659	193.401	215.035	189.6			7.71932	344.659	347.146	416.736	518.507	244.519	207.211	209.581			7.71932	314.768	412.906	544.505	580.195	133.322	100.442	210.771
		7.73188	267.408	349.665	631.201	375.879	270.712	325.745	322.274			7.73188	246.568	307.251	337.919	310.629	196.546	218.532	192.683			7.73188	350.264	352.791	423.512	526.938	248.495	210.581	212.989			7.73188	319.886	419.62	553.359	589.629	135.49	102.076	214.199
		7.7444	191.822	250.829	452.786	269.633	194.193	233.67	231.18			7.7444	176.873	220.403	242.403	222.826	140.99	156.762	138.219			7.7444	251.258	253.071	303.802	377.993	178.256	151.058	152.785			7.7444	229.467	301.01	396.946	422.964	97.1922	73.2228	153.653
		7.75688	123.173	161.062	290.743	173.137	124.695	150.044	148.446			7.75688	113.574	141.526	155.652	143.081	90.5328	100.66	88.7534			7.75688	161.338	162.502	195.078	242.718	114.462	96.9974	98.1067			7.75688	147.346	193.285	254.887	271.594	62.4091	47.0179	98.6639
		7.76893	160.008	209.228	377.69	224.914	161.985	194.915	192.838			7.76893	147.538	183.849	202.2	185.87	117.607	130.762	115.295			7.76893	209.586	211.098	253.416	315.303	148.691	126.004	127.445			7.76893	191.409	251.087	331.112	352.815	81.0726	61.0786	128.169
		7.78102	258.631	338.189	610.484	363.542	261.827	315.054	311.696			7.78102	238.475	297.166	326.828	300.433	190.095	211.359	186.358			7.78102	338.767	341.211	409.612	509.643	240.339	203.669	205.998			7.78102	309.387	405.848	535.196	570.277	131.043	98.7251	207.168
		7.79308	296.966	388.316	700.971	417.427	300.635	361.752	357.897			7.79308	273.822	341.213	375.271	344.964	218.271	242.687	213.981			7.79308	388.98	391.786	470.325	585.183	275.963	233.857	236.532			7.79308	355.245	466.003	614.524	654.804	150.466	113.358	237.875
		7.80533	310.342	405.807	732.545	436.23	314.177	378.046	374.017			7.80533	286.156	356.582	392.174	360.502	228.103	253.619	223.619			7.80533	406.501	409.434	491.51	611.542	288.393	244.391	247.186			7.80533	371.246	486.994	642.204	684.299	157.244	118.464	248.59
		7.81785	330.979	432.792	781.258	465.238	335.069	403.185	398.889			7.81785	305.185	380.295	418.253	384.475	243.271	270.484	238.489			7.81785	433.533	436.66	524.194	652.208	307.57	260.642	263.623			7.81785	395.933	519.378	684.91	729.803	167.7	126.342	265.12
		7.8304	310.882	406.513	733.82	436.989	314.724	378.704	374.668			7.8304	286.654	357.203	392.857	361.13	228.5	254.06	224.009			7.8304	407.209	410.147	492.366	612.606	288.895	244.816	247.616			7.8304	371.892	487.841	643.322	685.49	157.517	118.671	249.022
		7.84283	278.041	363.57	656.302	390.827	281.477	338.699	335.089			7.84283	256.373	319.469	351.356	322.981	204.362	227.222	200.345			7.84283	364.192	366.82	440.353	547.892	258.377	218.954	221.458			7.84283	332.607	436.307	575.363	613.076	140.877	106.135	222.716
		7.85538	222.193	290.542	524.474	312.323	224.938	270.666	267.782			7.85538	204.876	255.299	280.781	258.106	163.313	181.581	160.103			7.85538	291.039	293.139	351.902	437.84	206.478	174.974	176.975			7.85538	265.798	348.668	459.793	489.931	112.58	84.8159	177.98
		7.86733	128.481	168.003	303.273	180.599	130.069	156.511	154.843			7.86733	118.468	147.625	162.36	149.248	94.4343	104.998	92.5781			7.86733	168.291	169.505	203.484	253.177	119.394	101.177	102.335			7.86733	153.696	201.615	265.872	283.299	65.0986	49.0441	102.916
		7.87932	76.4975	100.029	180.568	107.528	77.4428	93.1861	92.1931			7.87932	70.5357	87.8955	96.6686	88.8617	56.226	62.5155	55.1209			7.87932	100.2	100.923	121.154	150.742	71.0872	60.2409	60.9298			7.87932	91.51	120.041	158.3	168.676	38.7596	29.2008	61.2759
		7.89132	80.5778	105.365	190.2	113.264	81.5736	98.1566	97.1107			7.89132	74.2981	92.5838	101.825	93.6016	59.2251	65.8501	58.061			7.89132	105.545	106.306	127.617	158.782	74.879	63.4541	64.1798			7.89132	96.3911	126.444	166.743	177.673	40.827	30.7584	64.5443
		7.90322	98.5533	128.869	232.63	138.531	99.7712	120.054	118.774			7.90322	90.8727	113.238	124.54	114.483	72.4372	80.5401	71.0134			7.90322	129.09	130.021	156.086	194.203	91.5832	77.6096	78.4972			7.90322	117.894	154.652	203.941	217.309	49.9348	37.62	78.943
		7.91522	162.002	211.836	382.398	227.717	164.004	197.345	195.242			7.91522	149.377	186.141	204.72	188.187	119.073	132.392	116.732			7.91522	212.199	213.73	256.574	319.232	150.545	127.575	129.034			7.91522	193.795	254.217	335.239	357.212	82.0831	61.8399	129.767
		7.9273	230.388	301.258	543.818	323.843	233.235	280.649	277.659			7.9273	212.433	264.716	291.138	267.625	169.336	188.279	166.008			7.9273	301.774	303.951	364.882	453.989	214.094	181.428	183.503			7.9273	275.601	361.529	476.752	508.002	116.733	87.9443	184.545
		7.93957	271.503	355.02	640.868	381.636	274.858	330.734	327.209			7.93957	250.344	311.956	343.094	315.386	199.556	221.878	195.633			7.93957	355.628	358.193	429.998	535.008	252.301	213.805	216.251			7.93957	324.785	426.047	561.833	598.659	137.565	103.639	217.479
		7.95208	321.317	420.157	758.45	451.656	325.287	391.415	387.244			7.95208	296.275	369.192	406.043	373.251	236.169	262.587	231.527			7.95208	420.876	423.913	508.891	633.168	298.591	253.033	255.927			7.95208	384.375	504.215	664.915	708.498	162.804	122.654	257.38
		7.96465	345.404	451.655	815.308	485.515	349.673	420.757	416.274			7.96465	318.486	396.869	436.482	401.232	253.874	282.272	248.884			7.96465	452.428	455.691	547.041	680.634	320.976	272.002	275.113			7.96465	413.19	542.014	714.76	761.611	175.009	131.849	276.675
		7.9772	316.497	413.855	747.074	444.881	320.408	385.544	381.435			7.9772	291.831	363.655	399.952	367.652	232.627	258.649	228.054			7.9772	414.563	417.554	501.258	623.67	294.113	249.238	252.088			7.9772	378.609	496.652	654.941	697.87	160.362	120.814	253.52
		7.98975	286.083	374.086	675.284	402.13	289.618	348.495	344.781			7.98975	263.788	328.709	361.519	332.322	210.272	233.794	206.139			7.98975	374.726	377.429	453.09	563.739	265.85	225.287	227.864			7.98975	342.227	448.926	592.004	630.808	144.952	109.204	229.158
		8.0022	296.059	387.13	698.831	416.153	299.718	360.647	356.804			8.0022	272.986	340.172	374.125	343.911	217.605	241.946	213.328			8.0022	387.793	390.59	468.889	583.397	275.12	233.143	235.81			8.0022	354.16	464.581	612.648	652.805	150.007	113.012	237.149
		8.01462	324.882	424.819	766.865	456.667	328.896	395.758	391.54			8.01462	299.562	373.289	410.548	377.392	238.79	265.501	234.096			8.01462	425.546	428.616	514.538	640.193	301.904	255.84	258.766			8.01462	388.639	509.81	672.292	716.359	164.611	124.014	260.236
		8.02717	337.162	440.877	795.853	473.929	341.329	410.717	406.341			8.02717	310.886	387.399	426.066	391.658	247.816	275.537	242.945			8.02717	441.632	444.818	533.987	664.392	313.316	265.511	268.548			8.02717	403.33	529.081	697.705	743.437	170.833	128.702	270.073
		8.03955	326.31	426.687	770.237	458.675	330.342	397.498	393.262			8.03955	300.88	374.93	412.353	379.051	239.839	266.668	235.125			8.03955	427.417	430.5	516.8	643.008	303.232	256.966	259.904			8.03955	390.348	512.051	675.248	719.508	165.334	124.56	261.38
		8.05202	313.633	410.11	740.314	440.856	317.509	382.055	377.984			8.05202	289.19	360.364	396.333	364.325	230.522	256.308	225.991			8.05202	410.812	413.776	496.722	618.027	291.451	246.982	249.807			8.05202	375.183	492.158	649.015	691.556	158.911	119.721	251.226
		8.06433	285.792	373.705	674.597	401.722	289.324	348.141	344.431			8.06433	263.519	328.375	361.151	331.985	210.059	233.556	205.93			8.06433	374.345	377.046	452.629	563.166	265.58	225.058	227.632			8.06433	341.879	448.47	591.403	630.167	144.805	109.093	228.925
		8.07682	256.6	335.533	605.691	360.688	259.771	312.58	309.249			8.07682	236.602	294.833	324.262	298.074	188.602	209.7	184.895			8.07682	336.108	338.532	406.396	505.642	238.452	202.07	204.381			8.07682	306.958	402.661	530.994	565.799	130.014	97.95	205.542
		8.08922	254.82	333.205	601.488	358.185	257.969	310.411	307.103			8.08922	234.96	292.787	322.011	296.006	187.293	208.244	183.612			8.08922	333.775	336.183	403.575	502.133	236.798	200.667	202.962			8.08922	304.828	399.867	527.309	561.873	129.112	97.2703	204.115
		8.10158	255.009	333.453	601.936	358.452	258.161	310.642	307.332			8.10158	235.136	293.006	322.251	296.226	187.433	208.4	183.749			8.10158	334.024	336.434	403.876	502.507	236.974	200.817	203.114			8.10158	305.055	400.165	527.702	562.292	129.208	97.3428	204.267
		8.114	244.321	319.477	576.707	343.428	247.34	297.622	294.451			8.114	225.28	280.725	308.745	283.811	179.577	199.665	176.048			8.114	320.024	322.333	386.949	481.445	227.042	192.4	194.601			8.114	292.269	383.393	505.585	538.724	123.792	93.2629	195.706
		8.12628	249.734	326.555	589.483	351.036	252.82	304.216	300.974			8.12628	230.271	286.944	315.585	290.098	183.555	204.088	179.948			8.12628	327.114	329.474	395.521	492.111	232.071	196.663	198.912			8.12628	298.744	391.887	516.786	550.659	126.535	95.3289	200.041
		8.13843	285.09	372.787	672.939	400.735	288.613	347.285	343.584			8.13843	262.872	327.568	360.264	331.169	209.542	232.982	205.424			8.13843	373.425	376.119	451.517	561.782	264.927	224.505	227.073			8.13843	341.039	447.368	589.949	628.619	144.449	108.825	228.362
		8.15102	318.788	416.851	752.483	448.103	322.728	388.335	384.197			8.15102	293.944	366.288	402.848	370.314	234.311	260.521	229.706			8.15102	417.565	420.577	504.888	628.186	296.242	251.042	253.913			8.15102	381.351	500.248	659.683	702.923	161.523	121.689	255.356
		8.1636	307.774	402.448	726.483	432.619	311.577	374.917	370.922			8.1636	283.788	353.632	388.928	357.519	226.215	251.52	221.769			8.1636	403.137	406.045	487.442	606.481	286.006	242.368	245.14			8.1636	368.174	482.963	636.89	678.635	155.942	117.484	246.532
		8.17595	287.079	375.388	677.635	403.531	290.627	349.709	345.982			8.17595	264.706	329.854	362.778	333.48	211.005	234.608	206.857			8.17595	376.031	378.744	454.668	565.702	266.776	226.072	228.657			8.17595	343.418	450.49	594.066	633.005	145.457	109.585	229.956
		8.1884	286.362	374.45	675.942	402.522	289.901	348.834	345.117			8.1884	264.045	329.029	361.871	332.646	210.477	234.022	206.34			8.1884	375.091	377.797	453.531	564.288	266.109	225.507	228.086			8.1884	342.56	449.364	592.581	631.423	145.093	109.311	229.381
		8.20075	282.789	369.778	667.508	397.5	286.283	344.482	340.811			8.20075	260.75	324.924	357.356	328.496	207.851	231.102	203.766			8.20075	370.411	373.083	447.872	557.247	262.789	222.693	225.24			8.20075	338.286	443.757	585.187	623.545	143.283	107.947	226.519
		8.21307	279.204	365.09	659.046	392.461	282.654	340.115	336.49			8.21307	257.445	320.805	352.825	324.331	205.216	228.172	201.183			8.21307	365.715	368.353	442.195	550.183	259.457	219.87	222.384			8.21307	333.997	438.131	577.769	615.64	141.467	106.578	223.648
		8.22523	262.87	343.731	620.49	369.501	266.118	320.217	316.805			8.22523	242.383	302.037	332.184	305.357	193.21	214.823	189.413			8.22523	344.32	346.804	416.325	517.996	244.278	207.007	209.374			8.22523	314.458	412.5	543.968	579.623	133.19	100.343	210.563
		8.23767	257.481	336.685	607.769	361.926	260.663	313.653	310.31			8.23767	237.414	295.845	325.374	299.097	189.25	210.419	185.53			8.23767	337.261	339.694	407.79	507.377	239.27	202.763	205.082			8.23767	308.011	404.043	532.817	567.741	130.46	98.2862	206.247
		8.25015	284.356	371.827	671.206	399.702	287.87	346.39	342.699			8.25015	262.195	326.724	359.336	330.316	209.003	232.382	204.895			8.25015	372.463	375.15	450.354	560.335	264.245	223.927	226.488			8.25015	340.16	446.215	588.43	626.999	144.077	108.545	227.774
		8.2626	322.557	421.779	761.377	453.399	326.543	392.925	388.738			8.2626	297.418	370.617	407.61	374.691	237.081	263.601	232.421			8.2626	422.5	425.548	510.855	635.611	299.744	254.01	256.915			8.2626	385.858	506.161	667.481	711.232	163.432	123.127	258.374
		8.27483	332.518	434.805	784.891	467.402	336.627	405.06	400.744			8.27483	306.604	382.063	420.198	386.263	244.403	271.742	239.599			8.27483	435.549	438.691	526.633	655.241	309.001	261.854	264.849			8.27483	397.775	521.793	688.095	733.197	168.48	126.93	266.353
		8.28702	271.17	354.585	640.082	381.168	274.521	330.328	326.808			8.28702	250.037	311.574	342.673	314.999	199.311	221.606	195.394			8.28702	355.192	357.754	429.471	534.352	251.992	213.543	215.985			8.28702	324.387	425.524	561.144	597.925	137.396	103.512	217.212
		8.29943	215.135	281.313	507.815	302.403	217.793	262.069	259.276			8.29943	198.369	247.19	271.863	249.907	158.125	175.813	155.017			8.29943	281.794	283.827	340.724	423.933	199.92	169.416	171.354			8.29943	257.355	337.593	445.188	474.369	109.004	82.1218	172.327
		8.30263	236.076	308.695	557.244	331.838	238.993	287.578	284.513			8.30263	217.677	271.251	298.325	274.232	173.517	192.926	170.106			8.30263	309.224	311.454	373.889	465.197	219.379	185.907	188.033			8.30263	282.405	370.454	488.522	520.543	119.614	90.1153	189.101
		8.30575	301.587	394.358	711.879	423.923	305.313	367.381	363.466			8.30575	278.083	346.523	381.11	350.332	221.667	246.464	217.311			8.30575	395.033	397.883	477.644	594.289	280.257	237.496	240.212			8.30575	360.773	473.255	624.087	664.993	152.807	115.122	241.576
		8.31793	329.325	430.628	777.352	462.912	333.394	401.17	396.895			8.31793	303.659	378.393	416.162	382.553	242.055	269.132	237.297			8.31793	431.365	434.477	521.574	648.948	306.033	259.339	262.305			8.31793	393.954	516.781	681.486	726.155	166.862	125.71	263.795
		8.3304	315.631	412.723	745.03	443.664	319.531	384.489	380.392			8.3304	291.033	362.66	398.858	366.646	231.99	257.941	227.43			8.3304	413.429	416.412	499.887	621.964	293.308	248.556	251.399			8.3304	377.573	495.293	653.149	695.961	159.923	120.483	252.826
		8.34253	286.673	374.857	676.676	402.96	290.216	349.214	345.492			8.34253	264.332	329.387	362.264	333.008	210.706	234.276	206.565			8.34253	375.499	378.207	454.024	564.901	266.398	225.752	228.334			8.34253	342.933	449.852	593.226	632.109	145.251	109.43	229.631
		8.35482	280.617	366.938	662.381	394.447	284.084	341.836	338.193			8.35482	258.747	322.428	354.611	325.973	206.255	229.327	202.201			8.35482	367.566	370.217	444.432	552.967	260.77	220.982	223.51			8.35482	335.688	440.348	580.693	618.755	142.182	107.118	224.779
		8.36727	294.935	385.66	696.177	414.572	298.579	359.277	355.449			8.36727	271.949	338.879	372.704	342.605	216.778	241.027	212.517			8.36727	386.32	389.107	467.108	581.181	274.075	232.257	234.914			8.36727	352.815	462.816	610.321	650.326	149.437	112.583	236.248
		8.37957	261.009	341.299	616.098	366.886	264.235	317.951	314.563			8.37957	240.668	299.899	329.833	303.196	191.843	213.303	188.072			8.37957	341.883	344.349	413.379	514.33	242.55	205.542	207.893			8.37957	312.232	409.58	540.119	575.521	132.248	99.6332	209.073
		8.39198	229.857	300.563	542.564	323.096	232.697	280.002	277.018			8.39198	211.943	264.105	290.466	267.008	168.946	187.844	165.625			8.39198	301.078	303.25	364.04	452.942	213.6	181.01	183.08			8.39198	274.966	360.695	475.653	506.83	116.463	87.7415	184.12
		8.40447	253.675	331.708	598.785	356.576	256.809	309.016	305.723			8.40447	233.905	291.472	320.565	294.676	186.452	207.309	182.787			8.40447	332.276	334.673	401.762	499.877	235.734	199.766	202.05			8.40447	303.458	398.07	524.94	559.348	128.531	96.8333	203.198
		8.41702	283.57	370.8	669.352	398.598	287.075	345.434	341.753			8.41702	261.471	325.822	358.343	329.404	208.425	231.74	204.329			8.41702	371.434	374.114	449.11	558.787	263.515	223.308	225.862			8.41702	339.221	444.983	586.805	625.268	143.679	108.245	227.145
		8.42945	316.829	414.29	747.859	445.349	320.745	385.949	381.836			8.42945	292.138	364.037	400.372	368.038	232.871	258.92	228.294			8.42945	414.999	417.993	501.785	624.326	294.422	249.5	252.353			8.42945	379.007	497.174	655.629	698.603	160.531	120.941	253.786
		8.44178	335.974	439.323	793.048	472.259	340.126	409.27	404.908			8.44178	309.79	386.034	424.565	390.277	246.942	274.566	242.089			8.44178	440.075	443.25	532.105	662.051	312.212	264.576	267.601			8.44178	401.908	527.216	695.245	740.817	170.231	128.249	269.121
		8.45405	325.46	425.575	768.23	457.48	329.482	396.462	392.237			8.45405	300.096	373.953	411.278	378.064	239.214	265.973	234.513			8.45405	426.303	429.379	515.453	641.332	302.442	256.296	259.227			8.45405	389.331	510.717	673.489	717.634	164.904	124.235	260.699
		8.46648	271.378	354.857	640.573	381.46	274.732	330.582	327.059			8.46648	250.229	311.813	342.936	315.241	199.464	221.777	195.544			8.46648	355.464	358.029	429.8	534.762	252.185	213.707	216.151			8.46648	324.636	425.851	561.575	598.384	137.501	103.591	217.379
		8.47887	179.921	235.267	424.694	252.905	182.144	219.173	216.837			8.47887	165.899	206.729	227.363	209.002	132.243	147.036	129.644			8.47887	235.67	237.37	284.954	354.542	167.196	141.686	143.306			8.47887	215.231	282.335	372.319	396.723	91.1621	68.6799	144.12
		8.4908	121.316	158.634	286.36	170.527	122.815	147.782	146.207			8.4908	111.861	139.392	153.305	140.924	89.1677	99.1421	87.4151			8.4908	158.905	160.052	192.136	239.058	112.736	95.5348	96.6274			8.4908	145.124	190.371	251.044	267.499	61.4681	46.309	97.1762
		8.50273	133.658	174.773	315.493	187.876	135.31	162.817	161.082			8.50273	123.242	153.573	168.902	155.261	98.2394	109.229	96.3085			8.50273	175.072	176.335	211.684	263.379	124.205	105.254	106.458			8.50273	159.888	209.739	276.585	294.714	67.7217	51.0203	107.063
		8.51482	228.722	299.08	539.887	321.502	231.549	278.62	275.651			8.51482	210.897	262.802	289.033	265.691	168.112	186.917	164.808			8.51482	299.592	301.753	362.244	450.707	212.546	180.116	182.176			8.51482	273.609	358.915	473.305	504.329	115.889	87.3084	183.211
		8.52718	339.27	443.634	800.829	476.892	343.463	413.285	408.881			8.52718	312.829	389.821	428.73	394.106	249.365	277.259	244.464			8.52718	444.393	447.599	537.326	668.546	315.275	267.171	270.227			8.52718	405.851	532.388	702.067	748.085	171.901	129.507	271.762
		8.53948	363.005	474.67	856.854	510.255	367.491	442.198	437.486			8.53948	334.715	417.092	458.724	421.678	266.81	296.656	261.566			8.53948	475.482	478.912	574.917	715.317	337.332	285.862	289.132			8.53948	434.245	569.634	751.183	800.42	183.927	138.567	290.774
		8.55195	318.753	416.805	752.398	448.052	322.692	388.292	384.154			8.55195	293.911	366.247	402.803	370.273	234.285	260.492	229.68			8.55195	417.518	420.53	504.831	628.115	296.209	251.014	253.885			8.55195	381.308	500.192	659.609	702.844	161.505	121.675	255.327
		8.56428	302.453	395.49	713.923	425.14	306.19	368.435	364.509			8.56428	278.881	347.518	382.204	351.338	222.304	247.171	217.935			8.56428	396.167	399.025	479.015	595.995	281.062	238.178	240.902			8.56428	361.809	474.613	625.879	666.903	153.246	115.453	242.27
		8.57665	338.107	442.113	798.084	475.258	342.286	411.869	407.48			8.57665	311.757	388.485	427.261	392.755	248.511	276.309	243.626			8.57665	442.87	446.065	535.484	666.255	314.195	266.256	269.301			8.57665	404.461	530.564	699.661	745.521	171.312	129.063	270.83
		8.58898	385.456	504.026	909.847	541.812	390.219	469.546	464.543			8.58898	355.416	442.888	487.094	447.757	283.312	315.003	277.743			8.58898	504.889	508.531	610.473	759.556	358.194	303.542	307.013			8.58898	461.101	604.863	797.64	849.923	195.302	147.137	308.757
		8.60125	383.727	501.766	905.766	539.383	388.469	467.441	462.459			8.60125	353.822	440.902	484.909	445.748	282.041	313.591	276.498			8.60125	502.624	506.25	607.735	756.15	356.588	302.181	305.637			8.60125	459.033	602.15	794.063	846.111	194.426	146.477	307.372
		8.61362	321.268	420.094	758.336	451.588	325.238	391.356	387.185			8.61362	296.23	369.137	405.981	373.194	236.133	262.548	231.492			8.61362	420.813	423.849	508.815	633.072	298.546	252.995	255.888			8.61362	384.317	504.139	664.814	708.391	162.78	122.635	257.342
		8.62587	244.834	320.148	577.917	344.149	247.859	298.247	295.069			8.62587	225.753	281.314	309.393	284.406	179.954	200.084	176.417			8.62587	320.696	323.009	387.761	482.456	227.518	192.804	195.009			8.62587	292.882	384.197	506.646	539.855	124.052	93.4586	196.117
		8.6382	259.816	339.738	613.281	365.208	263.027	316.497	313.125			8.6382	239.567	298.528	328.325	301.81	190.966	212.328	187.212			8.6382	340.32	342.775	411.489	511.978	241.44	204.602	206.942			8.6382	310.805	407.707	537.649	572.89	131.643	99.1775	208.117
		8.65043	328.904	430.079	776.36	462.321	332.969	400.658	396.388			8.65043	303.271	377.911	415.631	382.065	241.746	268.788	236.995			8.65043	430.815	433.923	520.908	648.119	305.642	259.008	261.971			8.65043	393.451	516.122	680.616	725.228	166.649	125.55	263.458
		8.65372	392.713	513.516	926.977	552.014	397.566	478.387	473.289			8.65372	362.107	451.226	496.265	456.187	288.646	320.934	282.972			8.65372	514.395	518.105	621.967	773.857	364.938	309.257	312.794			8.65372	469.782	616.251	812.658	865.925	198.979	149.907	314.57
		8.66578	377.69	493.871	891.515	530.896	382.357	460.086	455.183			8.66578	348.255	433.965	477.28	438.735	277.603	308.657	272.147			8.66578	494.716	498.285	598.173	744.253	350.978	297.426	300.828			8.66578	451.811	592.677	781.57	832.799	191.367	144.173	302.536
		8.67815	321.14	419.927	758.034	451.408	325.109	391.2	387.031			8.67815	296.113	368.99	405.82	373.046	236.04	262.443	231.4			8.67815	420.645	423.68	508.612	632.821	298.428	252.894	255.786			8.67815	384.164	503.939	664.55	708.109	162.715	122.586	257.239
		8.69033	330.501	432.166	780.129	464.565	334.585	402.603	398.312			8.69033	304.743	379.745	417.648	383.919	242.919	270.093	238.145			8.69033	432.906	436.029	523.437	651.265	307.126	260.265	263.242			8.69033	395.361	518.627	683.92	728.748	167.458	126.159	264.737
		8.70288	367.553	480.617	867.59	516.649	372.096	447.739	442.968			8.70288	338.909	422.319	464.471	426.961	270.154	300.373	264.844			8.70288	481.44	484.913	582.12	724.28	341.558	289.444	292.755			8.70288	439.685	576.771	760.595	810.449	186.231	140.303	294.417
		8.7152	384.343	502.571	907.221	540.249	389.092	468.191	463.202			8.7152	354.39	441.61	485.688	446.464	282.494	314.094	276.941			8.7152	503.431	507.063	608.711	757.364	357.16	302.666	306.127			8.7152	459.77	603.117	795.338	847.47	194.738	146.712	307.866
		8.72752	417.067	545.361	984.463	586.246	422.221	508.054	502.64			8.72752	384.563	479.209	527.04	484.477	306.546	340.837	300.521			8.72752	546.294	550.236	660.538	821.847	387.57	328.435	332.191			8.72752	498.916	654.468	863.055	919.625	211.319	159.204	334.078
		8.74007	474.503	620.465	1120.04	666.981	480.366	578.02	571.86			8.74007	437.523	545.203	599.621	551.196	348.762	387.775	341.907			8.74007	621.527	626.011	751.503	935.027	440.944	373.665	377.939			8.74007	567.623	744.597	981.909	1046.27	240.42	181.128	380.086
		8.75268	518.006	677.351	1222.73	728.131	524.408	631.014	624.29			8.75268	477.636	595.189	654.596	601.731	380.737	423.327	373.254			8.75268	678.51	683.405	820.403	1020.75	481.37	407.924	412.589			8.75268	619.665	812.864	1071.93	1142.19	262.463	197.735	414.933
		8.76537	514.843	673.214	1215.26	723.685	521.205	627.161	620.477			8.76537	474.719	591.554	650.599	598.057	378.412	420.742	370.974			8.76537	674.366	679.231	815.393	1014.52	478.431	405.433	410.07			8.76537	615.88	807.9	1065.39	1135.22	260.86	196.527	412.399
		8.77765	506.319	662.069	1195.14	711.704	512.576	616.778	610.205			8.77765	466.86	581.76	639.828	588.155	372.147	413.776	364.832			8.77765	663.202	667.986	801.893	997.723	470.51	398.721	403.281			8.77765	605.684	794.525	1047.75	1116.43	256.541	193.273	405.571
		8.78998	504.387	659.542	1190.58	708.987	510.62	614.423	607.876			8.78998	465.078	579.54	637.385	585.91	370.726	412.197	363.44			8.78998	660.67	665.437	798.832	993.915	468.714	397.199	401.741			8.78998	603.372	791.492	1043.75	1112.16	255.562	192.536	404.023
		8.80237	502.13	656.591	1185.25	705.815	508.335	611.675	605.157			8.80237	462.997	576.947	634.534	583.289	369.068	410.353	361.814			8.80237	657.715	662.46	795.259	989.469	466.617	395.422	399.944			8.80237	600.673	787.951	1039.08	1107.19	254.419	191.674	402.216
		8.8149	438.09	572.852	1034.09	615.798	443.504	533.664	527.977			8.8149	403.948	503.365	553.608	508.899	321.998	358.018	315.67			8.8149	573.832	577.972	693.834	863.275	407.107	344.991	348.937			8.8149	524.065	687.459	906.56	965.982	221.971	167.229	350.919
		8.8273	378.994	495.577	894.595	532.73	383.678	461.675	456.755			8.8273	349.458	435.464	478.929	440.251	278.562	309.723	273.087			8.8273	496.425	500.006	600.239	746.824	352.19	298.454	301.867			8.8273	453.371	594.724	784.269	835.676	192.028	144.671	303.581
		8.83978	371.49	485.765	876.883	522.182	376.081	452.534	447.712			8.83978	342.539	426.842	469.446	431.534	273.047	303.591	267.68			8.83978	486.596	490.107	588.355	732.037	345.217	292.544	295.89			8.83978	444.395	582.949	768.742	819.13	188.226	141.806	297.571
		8.85233	386.349	505.195	911.956	543.069	391.123	470.635	465.62			8.85233	356.24	443.915	488.223	448.795	283.968	315.733	278.387			8.85233	506.059	509.71	611.888	761.317	359.025	304.246	307.725			8.85233	462.17	606.265	799.49	851.894	195.755	147.478	309.473
		8.8647	467.374	611.143	1103.21	656.96	473.149	569.336	563.269			8.8647	430.949	537.012	590.612	542.915	343.522	381.949	336.77			8.8647	612.189	616.605	740.212	920.979	434.319	368.051	372.261			8.8647	559.095	733.41	967.157	1030.55	236.808	178.407	374.375
		8.87723	598.259	782.291	1412.16	840.938	605.652	728.775	721.009			8.87723	551.635	687.399	756.011	694.956	439.723	488.911	431.081			8.87723	783.63	789.283	947.505	1178.89	555.948	471.122	476.51			8.87723	715.667	938.798	1238.01	1319.15	303.125	228.369	479.217
		8.88985	625.595	818.035	1476.68	879.362	633.326	762.074	753.954			8.88985	576.84	718.808	790.554	726.71	459.815	511.251	450.777			8.88985	819.435	825.347	990.798	1232.76	581.35	492.649	498.283			8.88985	748.367	981.694	1294.57	1379.43	316.976	238.804	501.113
		8.90235	555.518	726.402	1311.27	780.86	562.383	676.71	669.499			8.90235	512.225	638.29	702	645.306	408.308	453.983	400.283			8.90235	727.645	732.894	879.813	1094.67	516.229	437.464	442.467			8.90235	664.538	871.729	1149.56	1224.91	281.469	212.054	444.981
		8.91485	475.266	621.464	1121.84	668.054	481.139	578.95	572.781			8.91485	438.227	546.081	600.587	552.083	349.323	388.399	342.457			8.91485	622.527	627.018	752.712	936.532	441.653	374.267	378.547			8.91485	568.537	745.796	983.49	1047.95	240.807	181.42	380.697
		8.92738	402.138	525.84	949.225	565.262	407.108	489.868	484.648			8.92738	370.798	462.056	508.175	467.135	295.573	328.637	289.764			8.92738	526.74	530.54	636.894	792.43	373.697	316.679	320.301			8.92738	481.057	631.042	832.162	886.708	203.755	153.505	322.12
		8.93973	351.787	460.001	830.374	494.487	356.134	428.533	423.966			8.93973	324.371	404.203	444.548	408.646	258.565	287.489	253.483			8.93973	460.788	464.112	557.15	693.211	326.907	277.028	280.197			8.93973	420.825	552.03	727.969	775.684	178.243	134.285	281.788
		8.95192	334.661	437.606	789.949	470.413	338.796	407.67	403.326			8.95192	308.579	384.525	422.905	388.752	245.977	273.493	241.143			8.95192	438.355	441.517	530.026	659.463	310.992	263.542	266.556			8.95192	400.338	525.155	692.528	737.921	169.565	127.748	268.07
		8.96407	354.119	463.05	835.878	497.764	358.495	431.373	426.776			8.96407	326.521	406.882	447.494	411.355	260.279	289.394	255.163			8.96407	463.842	467.189	560.843	697.806	329.074	278.865	282.054			8.96407	423.614	555.689	732.794	780.826	179.424	135.175	283.656
		8.97653	384.12	502.28	906.695	539.936	388.867	467.92	462.934			8.97653	354.184	441.354	485.407	446.205	282.33	313.912	276.781			8.97653	503.14	506.769	608.358	756.925	356.954	302.49	305.95			8.97653	459.504	602.768	794.878	846.979	194.625	146.627	307.688
		8.98888	375.515	491.028	886.383	527.84	380.156	457.437	452.563			8.98888	346.25	431.466	474.532	436.209	276.005	306.88	270.58			8.98888	491.868	495.416	594.729	739.968	348.957	295.714	299.096			8.98888	449.21	589.264	777.07	828.004	190.265	143.343	300.795
		9.00137	390.137	510.147	920.896	548.393	394.958	475.249	470.184			9.00137	359.732	448.267	493.009	453.194	286.752	318.829	281.116			9.00137	511.02	514.707	617.887	768.781	362.544	307.228	310.742			9.00137	466.701	612.209	807.327	860.245	197.674	148.924	312.507
		9.0136	480.598	628.436	1134.43	675.549	486.537	585.445	579.207			9.0136	443.143	552.207	607.324	558.277	353.242	392.756	346.299			9.0136	629.511	634.053	761.157	947.039	446.608	378.466	382.794			9.0136	574.915	754.163	994.523	1059.71	243.509	183.455	384.968
		9.02598	568.588	743.493	1342.12	799.231	575.615	692.631	685.25			9.02598	524.276	653.307	718.516	660.489	417.915	464.664	409.701			9.02598	744.765	750.138	900.513	1120.43	528.375	447.757	452.878			9.02598	680.173	892.238	1176.61	1253.73	288.091	217.043	455.45
		9.03837	525.829	687.58	1241.19	739.127	532.327	640.544	633.718			9.03837	484.849	604.177	664.482	610.818	386.487	429.72	378.89			9.03837	688.757	693.726	832.792	1036.17	488.64	414.084	418.82			9.03837	629.023	825.14	1088.12	1159.44	266.426	200.721	421.199
		9.05075	394.279	515.564	930.674	554.215	399.151	480.295	475.177			9.05075	363.551	453.026	498.244	458.006	289.797	322.214	284.101			9.05075	516.446	520.172	624.447	776.943	366.394	310.49	314.041			9.05075	471.656	618.709	815.899	869.379	199.773	150.505	315.825
		9.0632	340.522	445.271	803.784	478.652	344.73	414.81	410.39			9.0632	313.984	391.26	430.313	395.561	250.285	278.283	245.366			9.0632	446.033	449.251	539.309	671.014	316.439	268.157	271.224			9.0632	407.349	534.353	704.658	750.846	172.535	129.985	272.765
		9.07567	378.129	494.446	892.553	531.514	382.802	460.621	455.713			9.07567	348.66	434.47	477.836	439.246	277.926	309.016	272.464			9.07567	495.292	498.865	598.869	745.119	351.386	297.772	301.178			9.07567	452.336	593.366	782.479	833.768	191.59	144.34	302.888
		9.08805	363.722	475.607	858.545	511.262	368.216	443.071	438.35			9.08805	335.375	417.916	459.629	422.51	267.337	297.242	262.083			9.08805	476.421	479.858	576.052	716.729	337.998	286.427	289.702			9.08805	435.102	570.758	752.666	802	184.29	138.841	291.348
		9.10023	314.038	410.639	741.269	441.425	317.919	382.548	378.472			9.10023	289.564	360.829	396.844	364.796	230.819	256.639	226.282			9.10023	411.342	414.31	497.364	618.825	291.828	247.301	250.13			9.10023	375.668	492.793	649.852	692.448	159.116	119.875	251.55
		9.11257	334.158	436.949	788.763	469.707	338.288	407.058	402.72			9.11257	308.116	383.947	422.27	388.168	245.608	273.082	240.78			9.11257	437.697	440.855	529.23	658.473	310.525	263.146	266.155			9.11257	399.737	524.367	691.489	736.813	169.311	127.556	267.667
		9.12498	370.95	485.059	875.608	521.423	375.534	451.877	447.061			9.12498	342.041	426.221	468.764	430.907	272.65	303.149	267.291			9.12498	485.889	489.394	587.5	730.973	344.715	292.119	295.46			9.12498	443.749	582.101	767.624	817.939	187.952	141.6	297.138
		9.13723	355.287	464.577	838.636	499.406	359.678	432.796	428.184			9.13723	327.598	408.224	448.971	412.712	261.138	290.349	256.005			9.13723	465.372	468.73	562.693	700.108	330.159	279.784	282.984			9.13723	425.012	557.522	735.211	783.402	180.016	135.621	284.592
		9.14972	307.871	402.576	726.713	432.757	311.676	375.036	371.04			9.14972	283.878	353.744	389.052	357.632	226.287	251.6	221.839			9.14972	403.265	406.174	487.597	606.673	286.097	242.445	245.218			9.14972	368.291	483.117	637.092	678.851	155.992	117.521	246.611
		9.16197	260.179	340.212	614.137	365.718	263.394	316.939	313.562			9.16197	239.902	298.945	328.784	302.231	191.232	212.624	187.474			9.16197	340.795	343.253	412.063	512.693	241.778	204.888	207.231			9.16197	311.238	408.276	538.399	573.689	131.827	99.316	208.408
		9.17432	235.256	307.624	555.31	330.686	238.164	286.58	283.526			9.17432	216.922	270.31	297.29	273.281	172.915	192.257	169.516			9.17432	308.151	310.374	372.592	463.583	218.618	185.262	187.381			9.17432	281.425	369.168	486.827	518.737	119.2	89.8027	188.445
		9.18692	278.843	364.618	658.193	391.953	282.289	339.675	336.055			9.18692	257.112	320.39	352.369	323.912	204.951	227.877	200.923			9.18692	365.242	367.877	441.623	549.472	259.122	219.586	222.097			9.18692	333.566	437.565	577.022	614.844	141.284	106.441	223.358
		9.19955	341.187	446.14	805.353	479.586	345.403	415.62	411.191			9.19955	314.597	392.023	431.152	396.333	250.774	278.826	245.845			9.19955	446.903	450.127	540.361	672.323	317.056	268.681	271.753			9.19955	408.144	535.396	706.033	752.311	172.872	130.238	273.297
		9.2122	326.555	427.007	770.816	459.02	330.591	397.796	393.557			9.2122	301.106	375.212	412.663	379.336	240.02	266.868	235.302			9.2122	427.738	430.824	517.188	643.491	303.46	257.159	260.099			9.2122	390.641	512.436	675.755	720.049	165.458	124.653	261.577
		9.22477	294.965	385.699	696.248	414.615	298.61	359.314	355.485			9.22477	271.977	338.914	372.742	342.64	216.8	241.052	212.539			9.22477	386.359	389.147	467.156	581.24	274.103	232.281	234.938			9.22477	352.851	462.863	610.384	650.392	149.452	112.595	236.272
		9.23715	288.888	377.753	681.904	406.073	292.458	351.911	348.161			9.23715	266.374	331.932	365.063	335.581	212.334	236.086	208.161			9.23715	378.399	381.129	457.532	569.266	268.456	227.496	230.098			9.23715	345.582	453.328	597.809	636.993	146.373	110.275	231.405
		9.24948	298.734	390.628	705.145	419.913	302.425	363.906	360.028			9.24948	275.452	343.245	377.505	347.018	219.571	244.132	215.255			9.24948	391.296	394.119	473.126	588.668	277.606	235.25	237.94			9.24948	357.36	468.778	618.183	658.703	151.362	114.033	239.291
		9.26163	299.667	391.848	707.348	421.224	303.37	365.042	361.152			9.26163	276.313	344.317	378.684	348.102	220.257	244.895	215.927			9.26163	392.519	395.35	474.603	590.506	278.473	235.984	238.683			9.26163	358.476	470.243	620.114	660.761	151.835	114.39	240.039
		9.2649	308.964	404.004	729.292	434.292	312.781	376.367	372.356			9.2649	284.885	354.999	390.432	358.901	227.09	252.492	222.626			9.2649	404.696	407.615	489.327	608.826	287.112	243.305	246.088			9.2649	369.597	484.831	639.352	681.259	156.545	117.938	247.486
		9.26803	345.732	452.083	816.082	485.976	350.005	421.157	416.669			9.26803	318.788	397.246	436.896	401.613	254.115	282.54	249.12			9.26803	452.857	456.124	547.56	681.28	321.28	272.26	275.374			9.26803	413.582	542.529	715.439	762.334	175.175	131.974	276.938
		9.28038	348.891	456.213	823.537	490.415	353.202	425.005	420.476			9.28038	321.7	400.875	440.887	405.282	256.436	285.122	251.396			9.28038	456.994	460.291	552.562	687.504	324.215	274.747	277.89			9.28038	417.36	547.485	721.975	769.298	176.775	133.179	279.468
		9.29277	284.408	371.895	671.329	399.776	287.923	346.454	342.762			9.29277	262.243	326.784	359.402	330.377	209.041	232.425	204.932			9.29277	372.531	375.219	450.437	560.438	264.293	223.968	226.529			9.29277	340.223	446.298	588.538	627.115	144.103	108.565	227.816
		9.3049	228.896	299.307	540.297	321.746	231.725	278.832	275.861			9.3049	211.057	263.001	289.252	265.892	168.24	187.059	164.933			9.3049	299.819	301.982	362.519	451.049	212.707	180.253	182.315			9.3049	273.817	359.187	473.665	504.712	115.977	87.3747	183.35
		9.31712	224.261	293.246	529.355	315.23	227.032	273.185	270.274			9.31712	206.783	257.675	283.395	260.508	164.833	183.271	161.593			9.31712	293.748	295.867	355.177	441.915	208.4	176.603	178.623			9.31712	268.272	351.914	464.073	494.491	113.628	85.6053	179.637
		9.32042	205.811	269.121	485.806	289.297	208.355	250.711	248.039			9.32042	189.772	236.477	260.08	239.077	151.272	168.194	148.299			9.32042	269.582	271.527	325.958	405.56	191.255	162.074	163.928			9.32042	246.202	322.962	425.894	453.81	104.28	78.5627	164.859
		9.32348	196.926	257.503	464.834	276.808	199.36	239.888	237.331			9.32348	181.579	226.268	248.852	228.755	144.742	160.933	141.897			9.32348	257.944	259.805	311.886	388.051	182.999	155.077	156.851			9.32348	235.573	309.02	407.508	434.219	99.7783	75.1711	157.742
		9.32685	212.754	278.2	502.195	299.056	215.383	259.168	256.407			9.32685	196.173	244.454	268.854	247.142	156.375	173.868	153.302			9.32685	278.676	280.686	336.954	419.241	197.707	167.542	169.458			9.32685	254.507	333.857	440.262	469.119	107.798	81.213	170.42
		9.32995	190.236	248.755	449.043	267.404	192.587	231.738	229.269			9.32995	175.411	218.581	240.399	220.984	139.825	155.466	137.076			9.32995	249.181	250.978	301.291	374.869	176.782	149.809	151.522			9.32995	227.57	298.522	393.664	419.468	96.3887	72.6175	152.383
		9.3423	143.702	187.906	339.2	201.993	145.478	175.052	173.186			9.3423	132.503	165.113	181.594	166.928	105.621	117.436	103.546			9.3423	188.228	189.586	227.591	283.171	133.539	113.164	114.458			9.3423	171.903	225.499	297.369	316.86	72.8106	54.8542	115.108
		9.35465	159.607	208.703	376.743	224.35	161.579	194.426	192.355			9.35465	147.168	183.388	201.692	185.404	117.312	130.434	115.006			9.35465	209.061	210.569	252.78	314.512	148.319	125.688	127.126			9.35465	190.929	250.457	330.281	351.93	80.8692	60.9254	127.848
		9.36718	186.08	243.32	439.231	261.562	188.379	226.675	224.26			9.36718	171.578	213.806	235.146	216.156	136.77	152.069	134.081			9.36718	243.737	245.495	294.708	366.678	172.919	146.536	148.212			9.36718	222.598	292	385.063	410.303	94.2827	71.0309	149.054
		9.37962	168.054	219.749	396.681	236.223	170.13	204.716	202.535			9.37962	154.957	193.093	212.367	195.216	123.52	137.337	121.092			9.37962	220.125	221.713	266.158	331.156	156.168	132.34	133.854			9.37962	201.034	263.712	347.761	370.555	85.1491	64.1497	134.614
		9.39178	160.365	209.695	378.532	225.415	162.346	195.35	193.268			9.39178	147.867	184.259	202.65	186.284	117.869	131.054	115.552			9.39178	210.054	211.569	253.981	316.005	149.023	126.285	127.73			9.39178	191.836	251.647	331.849	353.601	81.2534	61.2148	128.455
		9.40393	178.635	233.585	421.659	251.097	180.843	217.606	215.287			9.40393	164.714	205.252	225.738	207.508	131.298	145.985	128.717			9.40393	233.985	235.673	282.917	352.008	166.001	140.673	142.282			9.40393	213.692	280.317	369.658	393.888	90.5106	68.1891	143.09
		9.41613	150.054	196.212	354.193	210.922	151.908	182.789	180.841			9.41613	138.359	172.411	189.62	174.307	110.29	122.627	108.122			9.41613	196.548	197.965	237.65	295.687	139.441	118.165	119.517			9.41613	179.501	235.466	310.512	330.865	76.0289	57.2788	120.196
		9.42848	109.58	143.289	258.659	154.031	110.935	133.487	132.064			9.42848	101.04	125.908	138.475	127.292	80.5421	89.5517	78.9591			9.42848	143.534	144.569	173.55	215.933	101.83	86.2934	87.2803			9.42848	131.085	171.955	226.76	241.623	55.5221	41.8293	87.776
		9.44085	121.409	158.756	286.58	170.658	122.91	147.896	146.32			9.44085	111.947	139.499	153.423	141.032	89.2364	99.2185	87.4824			9.44085	159.028	160.175	192.284	239.242	112.823	95.6084	96.7019			9.44085	145.236	190.517	251.237	267.705	61.5155	46.3446	97.2511
		9.45325	167.652	219.223	395.733	235.658	169.724	204.226	202.05			9.45325	154.586	192.632	211.859	194.749	123.225	137.009	120.803			9.45325	219.599	221.183	265.522	330.365	155.795	132.024	133.534			9.45325	200.553	263.082	346.929	369.669	84.9455	63.9964	134.292
		9.46562	199.724	261.161	471.437	280.74	202.192	243.296	240.703			9.46562	184.159	229.482	252.388	232.005	146.798	163.219	143.913			9.46562	261.608	263.495	316.317	393.564	185.599	157.28	159.079			9.46562	238.919	313.41	413.298	440.388	101.196	76.2391	159.983
		9.47777	152.34	199.202	359.591	214.136	154.223	185.575	183.597			9.47777	140.468	175.039	192.51	176.963	111.971	124.496	109.77			9.47777	199.543	200.982	241.272	300.193	141.566	119.966	121.338			9.47777	182.237	239.055	315.245	335.908	77.1876	58.1517	122.028
		9.49	86.3635	112.93	203.856	121.396	87.4308	105.205	104.084			9.49	79.6329	99.2315	109.136	100.322	63.4776	70.5783	62.2299			9.49	113.123	113.939	136.78	170.183	80.2555	68.0103	68.7881			9.49	103.312	135.523	178.716	190.43	43.7585	32.9669	69.1788
		9.50232	68.5803	89.6764	161.88	96.3993	69.4278	83.5418	82.6515			9.50232	63.2356	78.7987	86.6638	79.6649	50.4068	56.0454	49.4161			9.50232	89.8299	90.4779	108.615	135.14	63.73	54.0062	54.6239			9.50232	82.0391	107.617	141.916	151.218	34.7482	26.1786	54.9341
		9.51463	77.5727	101.435	183.106	109.039	78.5313	94.4959	93.4889			9.51463	71.5271	89.1309	98.0273	90.1107	57.0163	63.3942	55.8956			9.51463	101.609	102.341	122.857	152.86	72.0864	61.0876	61.7862			9.51463	92.7962	121.728	160.525	171.046	39.3044	29.6112	62.1371
		9.52688	62.6655	81.9421	147.918	88.0852	63.4399	76.3366	75.5231			9.52688	57.7817	72.0026	79.1894	72.7941	46.0594	51.2117	45.1541			9.52688	82.0824	82.6745	99.2477	123.485	58.2335	49.3484	49.9127			9.52688	74.9635	98.3357	129.677	138.176	31.7512	23.9208	50.1962
		9.53922	49.9695	65.3407	117.95	70.2392	50.587	60.8708	60.2222			9.53922	46.0752	57.4149	63.1457	58.0461	36.7278	40.8362	36.0059			9.53922	65.4525	65.9247	79.1402	98.467	46.4354	39.3504	39.8004			9.53922	59.776	78.413	103.404	110.182	25.3185	19.0745	40.0265
		9.5516	53.6608	70.1675	126.663	75.4279	54.3239	65.3675	64.6709			9.5516	49.4788	61.6562	67.8103	62.334	39.441	43.8529	38.6657			9.5516	70.2876	70.7947	84.9864	105.741	49.8657	42.2573	42.7406			9.5516	64.1917	84.2054	111.043	118.321	27.1888	20.4835	42.9833
		9.55498	66.239	86.6149	156.353	93.1083	67.0575	80.6897	79.8298			9.55498	61.0767	76.1085	83.7052	76.9452	48.686	54.132	47.729			9.55498	86.7631	87.389	104.907	130.527	61.5543	52.1624	52.759			9.55498	79.2383	103.943	137.071	146.056	33.5619	25.2849	53.0587
		9.56715	74.2583	97.101	175.283	104.381	75.176	90.4585	89.4945			9.56715	68.4711	85.3227	93.8391	86.2606	54.5802	60.6856	53.5074			9.56715	97.2672	97.9689	117.608	146.329	69.0064	58.4776	59.1464			9.56715	88.8315	116.527	153.666	163.738	37.6251	28.3461	59.4823
		9.57055	80.1305	104.78	189.144	112.635	81.1207	97.6118	96.5716			9.57055	73.8856	92.0699	101.26	93.082	58.8963	65.4845	57.7387			9.57055	104.959	105.716	126.908	157.901	74.4633	63.1019	63.8235			9.57055	95.8561	125.742	165.818	176.686	40.6004	30.5876	64.186
		9.58263	60.7797	79.4763	143.467	85.4346	61.5308	74.0394	73.2505			9.58263	56.0429	69.8359	76.8064	70.6035	44.6734	49.6706	43.7953			9.58263	79.6123	80.1867	96.2611	119.769	56.4811	47.8634	48.4108			9.58263	72.7077	95.3766	125.774	134.018	30.7958	23.201	48.6857
		9.59485	39.6724	51.8761	93.6445	55.7652	40.1626	48.3273	47.8123			9.59485	36.5806	45.5835	50.1334	46.0846	29.1594	32.4212	28.5863			9.59485	51.9649	52.3397	62.8319	78.1761	36.8666	31.2416	31.5989			9.59485	47.4581	62.2546	82.0959	87.477	20.1012	15.1438	31.7783
		9.60712	19.5036	25.5032	46.0373	27.4151	19.7447	23.7585	23.5054			9.60712	17.9836	22.4096	24.6464	22.656	14.3353	15.9388	14.0535			9.60712	25.5468	25.7311	30.8893	38.4327	18.1242	15.3589	15.5345			9.60712	23.3312	30.6054	40.3597	43.0052	9.88207	7.44497	15.6228
		9.61937	8.40878	10.9954	19.8485	11.8197	8.51269	10.2432	10.1341			9.61937	7.75345	9.66169	10.626	9.76789	6.18049	6.87185	6.05901			9.61937	11.0142	11.0937	13.3176	16.5699	7.81407	6.62182	6.69755			9.61937	10.059	13.1952	17.4007	18.5412	4.26055	3.20982	6.73559
		9.63178	19.8672	25.9786	46.8955	27.9262	20.1127	24.2014	23.9435			9.63178	18.3189	22.8274	25.1059	23.0783	14.6025	16.2359	14.3155			9.63178	26.0231	26.2108	31.4651	39.1492	18.4621	15.6452	15.8241			9.63178	23.7661	31.176	41.1121	43.8069	10.0663	7.58376	15.914
		9.6441	36.3036	47.471	85.6926	51.0298	36.7522	44.2236	43.7523			9.6441	33.4743	41.7128	45.8762	42.1713	26.6833	29.6681	26.1588			9.6441	47.5522	47.8953	57.4965	71.5377	33.736	28.5887	28.9156			9.6441	43.4281	56.9682	75.1246	80.0488	18.3942	13.8579	29.0798
		9.65648	40.6984	53.2177	96.0664	57.2074	41.2014	49.5772	49.0489			9.65648	37.5266	46.7625	51.4299	47.2765	29.9135	33.2597	29.3256			9.65648	53.3088	53.6934	64.457	80.198	37.8201	32.0496	32.4161			9.65648	48.6855	63.8646	84.2191	89.7394	20.621	15.5355	32.6002
		9.66903	44.2303	57.836	104.403	62.1719	44.7769	53.8795	53.3054			9.66903	40.7832	50.8205	55.8931	51.3792	32.5095	36.146	31.8705			9.66903	57.935	58.3529	70.0506	87.1576	41.1021	34.8308	35.2292			9.66903	52.9104	69.4069	91.5277	97.527	22.4105	16.8837	35.4293
		9.68148	46.9932	61.4488	110.925	66.0556	47.5739	57.2452	56.6351			9.68148	43.3308	53.9951	59.3845	54.5886	34.5402	38.4039	33.8613			9.68148	61.554	61.998	74.4263	92.602	43.6696	37.0066	37.4298			9.68148	56.2155	73.7425	97.2451	103.619	23.8104	17.9383	37.6424
		9.69412	59.0088	77.1606	139.287	82.9452	59.738	71.8821	71.1161			9.69412	54.41	67.801	74.5684	68.5463	43.3717	48.2234	42.5192			9.69412	77.2926	77.8502	93.4563	116.279	54.8354	46.4687	47.0002			9.69412	70.5892	92.5975	122.109	130.113	29.8985	22.525	47.2671
		9.70648	53.5212	69.9849	126.334	75.2316	54.1826	65.1973	64.5026			9.70648	49.3501	61.4958	67.6338	62.1718	39.3383	43.7388	38.5651			9.70648	70.1047	70.6104	84.7652	105.466	49.7359	42.1473	42.6293			9.70648	64.0246	83.9863	110.754	118.013	27.118	20.4302	42.8715
		9.71882	24.1294	31.5519	56.9562	33.9173	24.4276	29.3935	29.0803			9.71882	22.2489	27.7247	30.492	28.0295	17.7353	19.7191	17.3867			9.71882	31.6059	31.8339	38.2155	47.5481	22.4229	19.0017	19.219			9.71882	28.8648	37.8643	49.9321	53.205	12.2259	9.21075	19.3281
		9.73122	4.79706	6.27269	11.3232	6.74295	4.85634	5.84359	5.78132			9.73122	4.42321	5.51182	6.06197	5.57241	3.52586	3.92027	3.45656			9.73122	6.28343	6.32876	7.59744	9.45281	4.45779	3.77763	3.82084			9.73122	5.73848	7.52763	9.92677	10.5774	2.43057	1.83115	3.84254
		9.74353	1.39855	1.82876	3.30121	1.96586	1.41584	1.70366	1.68551			9.74353	1.28956	1.60694	1.76733	1.6246	1.02794	1.14293	1.00774			9.74353	1.83189	1.84511	2.21499	2.75591	1.29964	1.10135	1.11394			9.74353	1.67302	2.19463	2.89409	1.20932	0.708617	0.533859	1.12027
		9.75585	5.04109	6.59178	11.8992	7.08596	5.10338	6.14085	6.07541			9.75585	4.64822	5.7922	6.37034	5.85587	3.70522	4.11969	3.63239			9.75585	6.60306	6.6507	7.98392	9.93367	4.68456	3.9698	4.0152			9.75585	0	7.91055	10.4317	0	2.55421	1.92429	4.038
		9.76823	10.1167	13.2287	23.8798	14.2204	10.2417	12.3237	12.1924			9.76823	9.32823	11.624	12.7843	11.7518	7.43579	8.26757	7.28964			9.76823	13.2513	13.3469	16.0225	19.9353	9.40117	7.96676	8.05787			9.76823	12.1021	15.8752	0	22.3071	5.12589	3.86176	8.10364
		9.7805	9.14177	11.9539	21.5786	12.85	9.25474	11.1361	11.0175			9.7805	8.42932	10.5039	11.5523	10.6193	6.71924	7.47086	6.58717			9.7805	11.9743	12.0607	14.4785	18.0142	8.49522	7.19904	7.28137			9.7805	10.9358	14.3454	0	20.1574	4.63194	3.48962	7.32273
		9.79298	3.8629	5.05117	9.11816	5.42985	3.91063	4.70563	4.65548			9.79298	3.56185	4.43846	4.88148	4.48726	2.83925	3.15685	2.78344			9.79298	5.05982	5.09632	6.11794	7.612	3.5897	3.04199	3.07678			9.79298	4.62099	6.06172	0	8.51763	1.95725	1.47456	9.09425
		9.80537	0.723874	0.946546	1.70866	1.01751	0.732819	0.881794	0.872397			9.80537	0.667459	0.83173	0.914748	0.840873	0.53205	0.591566	0.521593			9.80537	0.948165	0.955006	1.14645	1.42642	0.672678	0.570042	0.576562			9.80537	0.865933	1.13592	0	1.59613	0.366771	0.276319	0.579836
		9.8087	0.0552507	0.0722464	0.130416	0.0776627	0.0559335	0.0673042	0.0665869			9.8087	0.0509448	0.063483	0.0698194	0.0641808	0.0406095	0.0451522	0.0398113			9.8087	0.0723701	0.0728922	0.0875044	0.108874	0.0513431	0.0435093	0.0440069			9.8087	0.0660936	0.0867003	0	0.121827	0.0279943	0.0210904	0.00442568
		9.81188	0.00172587	0.00225676	0.00407382	0.00242595	0.00174719	0.00210238	0.00207998			9.81188	0.00159136	0.00198302	0.00218095	0.00200482	0.00126852	0.00141042	0.00124359			9.81188	0.00226063	0.00227693	0.00273338	0.00340089	0.00160381	0.0013591	0.00137464			9.81188	0.00206457	0.00270826	0	0.00380551	0.00087446	0.000658802	0.00138245
		9.8153	0.00935175	0.0122285	0.0220743	0.0131452	0.00946731	0.0113919	0.0112705			9.8153	0.00862293	0.0107452	0.0118177	0.0108633	0.00687358	0.00764247	0.00673848			9.8153	0.0122494	0.0123377	0.014811	0.018428	0.00869035	0.0073644	0.00744862			9.8153	0.011187	0.0146749	0	0.0206204	0.00473833	0.00356977	0.00749092
		9.81847	0.309089	0.404168	0.729587	0.434468	0.312908	0.376519	0.372507			9.81847	0.285	0.355143	0.39059	0.359046	0.227182	0.252594	0.222716			9.81847	0.404859	0.40778	0.489525	0.609072	0.287228	0.243404	0.246187			9.81847	0.369747	0.485027	0.639611	0.681535	0.156609	0.117986	0.247586
		9.82188	3.76547	4.92377	8.88819	5.2929	3.812	4.58694	4.53806			9.82188	3.47201	4.32652	4.75836	4.37408	2.76764	3.07723	2.71324			9.82188	4.9322	4.96778	5.96364	7.42001	3.49916	2.96526	2.99918			9.82188	4.50444	5.90883	7.79205	8.30279	1.90788	1.43736	3.01621
		9.83412	16.8758	22.0669	39.8343	23.7213	17.0843	20.5574	20.3383			9.83412	15.5606	19.3902	21.3256	19.6034	12.4038	13.7913	12.16			9.83412	22.1047	22.2642	26.7273	33.2544	15.6822	13.2895	13.4414			9.83412	20.1876	26.4817	34.9218	0	8.55058	6.44185	13.5178
		9.83742	27.8327	36.3944	65.6976	39.1228	28.1767	33.9047	33.5434			9.83742	25.6636	31.9798	35.1718	32.3313	20.4572	22.7456	20.0551			9.83742	36.4567	36.7197	44.0806	54.8455	25.8643	21.918	22.1686			9.83742	33.2949	43.6756	57.5955	61.3707	14.1022	10.6244	22.2945
		9.84953	17.1895	22.4771	40.5748	24.1622	17.4019	20.9395	20.7164			9.84953	15.8498	19.7507	21.722	19.9678	12.6343	14.0476	12.386			9.84953	22.5156	22.678	27.2241	33.8725	15.9737	13.5365	13.6913			9.84953	20.5629	26.974	35.5709	37.9025	8.70953	6.5616	13.7691
		9.86193	7.59605	9.93269	17.9301	10.6773	7.68992	9.2532	9.1546			9.86193	7.00406	8.72785	9.59901	8.8238	5.58313	6.20767	5.4734			9.86193	9.94969	10.0215	12.0304	14.9683	7.05882	5.9818	6.05022			9.86193	9.08677	11.9199	15.7188	16.7492	3.84876	2.89958	6.08458
		9.86525	17.732	23.1865	41.8554	24.9248	17.9511	21.6004	21.3702			9.86525	16.3501	20.374	22.4076	20.598	13.0331	14.491	12.7769			9.86525	23.2262	23.3938	28.0834	34.9416	16.4779	13.9637	14.1234			9.86525	21.2119	27.8253	36.6936	39.0987	8.98441	6.76869	14.2036
		9.8684	31.8544	41.6531	75.1904	44.7758	32.248	38.8037	38.3902			9.8684	29.3718	36.6006	40.2538	37.0029	23.4131	26.0321	22.9529			9.8684	41.7244	42.0254	50.45	62.7703	29.6015	25.0849	25.3718			9.8684	38.1057	49.9864	65.9176	70.2383	16.1399	12.1595	25.5159
		9.8808	33.566	43.8913	79.2307	47.1818	33.9808	40.8887	40.453			9.8808	30.9501	38.5673	42.4168	38.9912	24.6712	27.4309	24.1862			9.8808	43.9664	44.2835	53.1608	66.1432	31.192	26.4328	26.7351			9.8808	40.1533	52.6723	69.4596	74.0124	17.0072	12.8129	26.887
		9.88412	34.2771	44.8211	80.9092	48.1813	34.7007	41.755	41.31			9.88412	31.6057	39.3843	43.3154	39.8173	25.1938	28.012	24.6986			9.88412	44.8978	45.2217	54.287	67.5444	31.8528	26.9928	27.3015			9.88412	41.0039	53.7882	70.9311	75.5804	17.3675	13.0843	27.4566
		9.88732	33.8222	44.2263	79.8354	47.5419	34.2401	41.2008	40.7618			9.88732	31.1863	38.8617	42.7406	39.2888	24.8595	27.6403	24.3709			9.88732	44.302	44.6216	53.5666	66.648	31.4301	26.6346	26.9392			9.88732	40.4598	53.0743	69.9898	74.5774	17.137	12.9107	27.0922
		9.8996	32.56	42.5758	76.8561	45.7677	32.9624	39.6633	39.2406			9.8996	30.0225	37.4114	41.1455	37.8227	23.9317	26.6088	23.4614			9.8996	42.6487	42.9564	51.5675	64.1608	30.2572	25.6406	25.9339			9.8996	38.9499	51.0937	67.3778	71.7942	16.4974	12.4289	26.0812
		9.91188	21.3279	27.8886	50.3434	29.9794	21.5915	25.9808	25.7039			9.91188	19.6658	24.5058	26.9518	24.7752	15.6761	17.4297	15.368			9.91188	27.9364	28.1379	33.7785	42.0276	19.8195	16.7955	16.9876			9.91188	15.5135	0.46814	24.1348	40.0277	10.8064	8.14134	0
		9.91522	20.2677	26.5023	47.8408	28.4891	20.5182	24.6893	24.4262			9.91522	18.6882	23.2876	25.612	23.5436	14.8969	16.5632	14.6041			9.91522	26.5477	26.7392	32.0994	39.9384	18.8343	15.9606	16.1431			9.91522	24.2452	31.8044	41.9409	44.69	10.2692	7.73663	16.2348
		9.92728	27.6153	36.1101	65.1844	38.8172	27.9565	33.6398	33.2813			9.92728	25.4631	31.7299	34.897	32.0787	20.2974	22.5678	19.8984			9.92728	36.1719	36.4328	43.7362	54.4171	25.6622	21.7467	21.9954			9.92728	33.0348	43.3344	57.1455	60.8912	13.9921	10.5414	22.1203
		9.93967	20.2736	26.51	47.8548	28.4975	20.5242	24.6965	24.4333			9.93967	18.6936	23.2944	25.6195	23.5504	14.9012	16.5681	14.6083			9.93967	26.5554	26.747	32.1088	39.95	18.8398	15.9652	16.1478			9.93967	24.2523	31.8137	41.9531	44.703	10.2722	7.7389	16.2396
		9.95203	23.3702	30.5591	55.164	32.8501	23.659	28.4686	28.1652			9.95203	21.5489	26.8523	29.5325	27.1475	17.1772	19.0986	16.8396			9.95203	30.6114	30.8322	37.013	46.0519	21.7173	18.4037	18.6142			9.95203	27.9566	36.6729	48.3609	51.5308	11.8412	8.92091	18.7199
		9.96442	43.0064	56.2356	101.514	60.4516	43.5378	52.3886	51.8304			9.96442	39.6547	49.4143	54.3465	49.9575	31.6099	35.1458	30.9886			9.96442	56.3319	56.7383	68.1122	84.7459	39.9648	33.867	34.2544			9.96442	51.4464	67.4863	88.995	94.8284	21.7904	16.4165	34.4489
		9.97683	43.0065	56.2358	101.514	60.4517	43.538	52.3888	51.8305			9.97683	39.6548	49.4144	54.3466	49.9576	31.61	35.1459	30.9887			9.97683	56.332	56.7384	68.1124	84.7461	39.9649	33.8671	34.2544			9.97683	51.4465	67.4865	88.9952	94.8286	21.7905	16.4165	34.449
		9.98908	23.3803	30.5724	55.188	32.8644	23.6693	28.481	28.1775			9.98908	21.5582	26.864	29.5454	27.1593	17.1847	19.107	16.8469			9.98908	30.6247	30.8457	37.0291	46.072	21.7268	18.4118	18.6223			9.98908	27.9687	36.6888	48.382	51.5533	11.8463	8.9248	18.7281
		10.0012	20.6101	26.95	48.6489	28.9704	20.8648	25.1063	24.8388			10.0012	19.0038	23.6809	26.0446	23.9413	15.1485	16.843	14.8507			10.0012	26.9961	27.1908	32.6416	40.613	19.1524	16.2302	16.4158			10.0012	24.6548	32.3416	42.6493	45.4448	10.4427	7.86732	16.509
		10.0046	31.701	41.4526	74.8284	44.5602	32.0927	38.6168	38.2053			10.0046	29.2304	36.4244	40.06	36.8248	23.3004	25.9068	22.8424			10.0046	41.5235	41.8231	50.2071	62.4681	29.4589	24.9642	25.2497			10.0046	37.9223	49.7457	65.6003	69.9001	16.0622	12.101	25.3931
		10.0167	38.4162	50.2335	90.6794	53.9994	38.8909	46.7971	46.2984			10.0167	35.4223	44.1402	48.5459	44.6254	28.2361	31.3946	27.6811			10.0167	50.3194	50.6825	60.8424	75.7007	35.6992	30.2523	30.5983			10.0167	45.9554	60.2833	79.4964	84.7071	19.4647	14.6643	30.7721
		10.029	50.28	65.7467	118.683	70.6757	50.9013	61.2491	60.5964			10.029	46.3615	57.7717	63.538	58.4067	36.956	41.09	36.2297			10.029	65.8592	66.3343	79.632	99.0789	46.724	39.5949	40.0478			10.029	60.1474	78.9002	104.047	110.867	25.4758	19.193	40.2752
		10.0322	45.5643	59.5804	107.552	64.0471	46.1274	55.5046	54.9131			10.0322	42.0133	52.3534	57.5789	52.9289	33.49	37.2362	32.8317			10.0322	59.6824	60.1129	72.1634	89.7864	42.3418	35.8814	36.2917			10.0322	54.5063	71.5003	94.2883	100.469	23.0865	17.3929	36.4979
		10.0444	20.6531	27.0062	48.7504	29.0308	20.9083	25.1587	24.8906			10.0444	19.0435	23.7304	26.099	23.9912	15.1801	16.8782	14.8817			10.0444	27.0524	27.2476	32.7097	40.6977	19.1924	16.2641	16.4501			10.0444	24.7062	32.4091	42.7383	45.5397	10.4645	7.88374	16.5435
		10.0569	7.00665	9.16198	16.5388	9.84885	7.09324	8.53522	8.44427			10.0569	6.4606	8.05064	8.8542	8.13914	5.14992	5.726	5.0487			10.0569	9.17766	9.24387	11.0969	13.8069	6.51111	5.51766	5.58076			10.0569	8.3817	10.995	14.4992	15.4496	3.55012	2.6746	5.61246
		10.0692	13.917	18.1981	32.8505	19.5624	14.089	16.9532	16.7725			10.0692	12.8324	15.9907	17.5868	16.1665	10.2291	11.3733	10.028			10.0692	18.2292	18.3607	22.0414	27.4241	12.9328	10.9595	11.0849			10.0692	16.6483	21.8389	28.7992	30.6869	7.05147	5.31245	11.1478
		10.0815	22.6738	29.6485	53.5203	31.8712	22.954	27.6203	27.326			10.0815	20.9067	26.0522	28.6525	26.3386	16.6654	18.5296	16.3378			10.0815	29.6993	29.9135	35.9101	44.6797	21.0702	17.8554	18.0596			10.0815	27.1235	35.5801	46.9199	49.9954	11.4883	8.6551	18.1621
		10.0938	16.5307	21.6158	39.0199	23.2363	16.735	20.1371	19.9225			10.0938	15.2424	18.9938	20.8896	19.2026	12.1502	13.5093	11.9114			10.0938	21.6528	21.809	26.1809	32.5745	15.3616	13.0178	13.1666			10.0938	19.7749	25.9403	34.2078	36.45	8.37577	6.31015	13.2414
		10.1061	16.3655	21.3997	38.6298	23.004	16.5677	19.9358	19.7233			10.1061	15.0901	18.8039	20.6808	19.0106	12.0287	13.3743	11.7923			10.1061	21.4363	21.591	25.9191	32.2489	15.208	12.8876	13.035			10.1061	19.5772	25.681	33.8658	36.0856	8.29204	6.24707	13.1091
		10.1095	24.8347	32.4742	58.6211	34.9088	25.1416	30.2527	29.9303			10.1095	22.8993	28.5351	31.3833	28.8488	18.2537	20.2955	17.8949			10.1095	32.5298	32.7645	39.3325	48.9379	23.0783	19.5571	19.7808			10.1095	29.7085	38.9711	51.3917	54.7602	12.5832	9.47998	19.8931
		10.1215	28.4878	37.2509	67.2438	40.0436	28.8398	34.7027	34.3329			10.1215	26.2676	32.7324	35.9995	33.0922	20.9386	23.2809	20.5271			10.1215	37.3147	37.5839	45.1181	56.1364	26.473	22.4338	22.6904			10.1215	34.0785	44.7035	58.951	62.8151	14.4341	10.8744	22.8192
		10.1338	38.6852	50.5851	91.3142	54.3775	39.1632	47.1247	46.6225			10.1338	35.6703	44.4492	48.8858	44.9378	28.4338	31.6144	27.8749			10.1338	50.6717	51.0373	61.2684	76.2307	35.9492	30.4641	30.8125			10.1338	46.2771	60.7054	80.0529	85.3001	19.6009	14.767	30.9875
		10.1462	46.2925	60.5327	109.271	65.0708	46.8646	56.3917	55.7908			10.1462	42.6848	53.1901	58.4992	53.7748	34.0252	37.8314	33.3565			10.1462	60.6363	61.0737	73.3167	91.2214	43.0185	36.4549	36.8718			10.1462	55.3774	72.643	95.7952	102.074	23.4554	17.6709	37.0812
		10.1585	40.6742	53.186	96.0092	57.1733	41.1768	49.5476	49.0196			10.1585	37.5043	46.7346	51.3993	47.2483	29.8957	33.2399	29.3081			10.1585	53.2771	53.6614	64.4185	80.1502	37.7975	32.0305	32.3968			10.1585	48.6565	63.8266	84.1689	89.6859	20.6087	15.5262	32.5808
		10.1708	39.1088	51.139	92.3141	54.9729	39.592	47.6407	47.133			10.1708	36.0609	44.9359	49.4211	45.4299	28.7451	31.9606	28.1801			10.1708	51.2266	51.5961	61.9393	77.0654	36.3428	30.7977	31.1499			10.1708	46.7838	61.3701	80.9295	86.2341	19.8156	14.9287	31.3268
		10.1832	55.6706	72.7955	131.407	78.2529	56.3586	67.8157	67.093			10.1832	51.332	63.9655	70.35	64.6686	40.9181	45.4953	40.1139			10.1832	72.9201	73.4462	88.1694	109.701	51.7333	43.84	44.3413			10.1832	66.5959	87.3592	115.202	122.753	28.2071	21.2507	44.5932
		10.1956	57.7218	75.4776	136.249	81.1361	58.4351	70.3143	69.565			10.1956	53.2233	66.3222	72.9421	67.0513	42.4258	47.1716	41.5919			10.1956	75.6068	76.1523	91.418	113.743	53.6394	45.4552	45.9751			10.1956	69.0496	90.578	119.446	127.275	29.2464	22.0337	46.2362
		10.2078	43.6799	57.1163	103.104	61.3983	44.2197	53.2091	52.6421			10.2078	40.2758	50.1882	55.1976	50.7398	32.1049	35.6962	31.4739			10.2078	57.2141	57.6268	69.1789	86.0731	40.5906	34.3974	34.7908			10.2078	52.252	68.5432	90.3888	96.3134	22.1317	16.6736	34.9884
		10.2201	52.4503	68.5846	123.806	73.7263	53.0984	63.8928	63.212			10.2201	48.3626	60.2653	66.2806	60.9278	38.5512	42.8636	37.7935			10.2201	68.702	69.1976	83.0692	103.356	48.7407	41.304	41.7764			10.2201	62.7436	82.3059	108.538	115.652	26.5754	20.0214	42.0136
		10.2326	65.5396	85.7003	154.703	92.1252	66.3495	79.8377	78.9869			10.2326	60.4318	75.3049	82.8213	76.1327	48.1719	53.5605	47.2251			10.2326	85.847	86.4663	103.8	129.149	60.9043	51.6117	52.2019			10.2326	78.4017	102.846	135.624	144.514	33.2075	25.0179	52.4984
		10.2452	66.4574	86.9005	156.869	93.4153	67.2787	80.9557	80.0931			10.2452	61.2781	76.3595	83.9812	77.1989	48.8465	54.3106	47.8864			10.2452	87.0492	87.6772	105.253	130.957	61.7572	52.3345	52.933			10.2452	79.4996	104.286	137.523	146.537	33.6726	25.3683	53.2336
		10.2576	71.6092	93.637	169.03	100.657	72.4941	87.2314	86.3018			10.2576	66.0284	82.2789	90.4913	83.1833	52.6331	58.5207	51.5986			10.2576	93.7972	94.4739	113.412	141.109	66.5446	56.3914	57.0363			10.2576	85.6624	112.37	148.184	157.897	36.2828	27.3348	57.3603
		10.2699	55.0797	72.0229	130.013	77.4224	55.7604	67.0959	66.3809			10.2699	50.7872	63.2866	69.6034	63.9823	40.4839	45.0125	39.6882			10.2699	72.1462	72.6666	87.2336	108.537	51.1842	43.3747	43.8707			10.2699	65.8891	86.4321	113.979	121.45	27.9077	21.0252	44.1199
		10.2821	34.3854	44.9627	81.1648	48.3335	34.8103	41.8869	41.4405			10.2821	31.7056	39.5088	43.4522	39.9431	25.2734	28.1005	24.7767			10.2821	45.0397	45.3646	54.4585	67.7578	31.9535	27.0781	27.3878			10.2821	41.1335	53.9581	71.1552	75.8192	17.4223	13.1257	27.5433
		10.2946	35.7222	46.7108	84.3204	50.2126	36.1636	43.5154	43.0517			10.2946	32.9382	41.0448	45.1416	41.496	26.256	29.193	25.7399			10.2946	46.7907	47.1283	56.5758	70.3921	33.1958	28.1308	28.4526			10.2946	42.7327	56.0559	73.9216	78.7669	18.0997	13.636	28.6142
		10.307	35.3951	46.283	83.5482	49.7528	35.8325	43.1169	42.6574			10.307	32.6366	40.6689	44.7282	41.116	26.0156	28.9257	25.5042			10.307	46.3622	46.6967	56.0577	69.7475	32.8918	27.8732	28.192			10.307	42.3413	55.5425	73.2446	78.0456	17.9339	13.5111	28.3521
		10.3194	33.496	43.7998	79.0655	47.0834	33.9099	40.8035	40.3687			10.3194	30.8855	38.4869	42.3284	38.91	24.6197	27.3737	24.1358			10.3194	43.8747	44.1912	53.05	66.0053	31.127	26.3777	26.6794			10.3194	40.0696	52.5625	69.3148	73.8582	16.9717	12.7862	26.8309
		10.3316	47.0869	61.5713	111.146	66.1873	47.6687	57.3593	56.7481			10.3316	43.4172	54.1028	59.5029	54.6975	34.6091	38.4805	33.9288			10.3316	61.6767	62.1216	74.5747	92.7866	43.7567	37.0804	37.5044			10.3316	56.3276	73.8895	97.439	103.826	23.8579	17.9741	37.7174
		10.3438	64.9881	84.9791	153.401	91.35	65.7912	79.1658	78.3222			10.3438	59.9233	74.6712	82.1244	75.492	47.7665	53.1098	46.8277			10.3438	85.1246	85.7387	102.926	128.062	60.3918	51.1774	51.7627			10.3438	77.7419	101.98	134.483	143.298	32.928	24.8074	52.0566
		10.3563	75.4217	98.6223	178.029	106.016	76.3537	91.8757	90.8966			10.3563	69.5438	86.6595	95.3092	87.6121	55.4353	61.6364	54.3457			10.3563	98.791	99.5037	119.451	148.622	70.0875	59.3937	60.073			10.3563	90.2231	118.353	156.073	166.304	38.2145	28.7901	60.4142
		10.3689	65.059	85.0719	153.568	91.4497	65.863	79.2523	78.4077			10.3689	59.9887	74.7527	82.214	75.5745	47.8187	53.1677	46.8788			10.3689	85.2175	85.8323	103.038	128.202	60.4577	51.2332	51.8192			10.3689	77.8268	102.092	134.63	143.454	32.964	24.8345	52.1135
		10.3813	44.7486	58.5138	105.627	62.9005	45.3016	54.5109	53.93			10.3813	41.2612	51.4161	56.5481	51.9813	32.8904	36.5696	32.244			10.3813	58.6139	59.0367	70.8714	88.179	41.5838	35.239	35.642			10.3813	53.5305	70.2202	92.6003	98.6699	22.6731	17.0815	35.8445
		10.3937	30.5434	39.9389	72.096	42.9331	30.9208	37.2067	36.8102			10.3937	28.163	35.0943	38.5972	35.4801	22.4495	24.9608	22.0083			10.3937	40.0072	40.2958	48.3737	60.187	28.3832	24.0526	24.3276			10.3937	36.5375	47.9292	63.2048	67.3476	15.4757	11.6591	24.4658
		10.4062	27.4708	35.9212	64.8434	38.6141	27.8103	33.4638	33.1072			10.4062	25.3299	31.5639	34.7144	31.9109	20.1912	22.4498	19.7943			10.4062	35.9826	36.2422	43.5074	54.1324	25.528	21.633	21.8804			10.4062	32.862	43.1077	56.8466	60.5727	13.9189	10.4862	22.0046
		10.419	33.2062	43.4207	78.3813	46.676	33.6165	40.4504	40.0193			10.419	30.6183	38.1538	41.9621	38.5732	24.4067	27.1368	23.927			10.419	43.495	43.8088	52.5909	65.4341	30.8576	26.1495	26.4485			10.419	39.7228	52.1076	68.715	73.219	16.8248	12.6755	26.5987
		10.4314	43.3533	56.6893	102.333	60.9393	43.8891	52.8113	52.2485			10.4314	39.9746	49.8129	54.7849	50.3605	31.8649	35.4294	31.2386			10.4314	56.7863	57.196	68.6617	85.4296	40.2872	34.1403	34.5307			10.4314	51.8614	68.0308	89.713	95.5934	21.9662	16.5489	34.7268
		10.444	45.262	59.1851	106.838	63.6221	45.8213	55.1363	54.5488			10.444	41.7345	52.006	57.1968	52.5776	33.2678	36.9891	32.6139			10.444	59.2864	59.7141	71.6846	89.1906	42.0608	35.6433	36.0509			10.444	54.1446	71.0259	93.6626	99.8019	22.9333	17.2775	36.2557
		10.4565	50.4389	65.9545	119.058	70.899	51.0622	61.4426	60.7879			10.4565	46.508	57.9542	63.7388	58.5913	37.0728	41.2198	36.3441			10.4565	66.0673	66.544	79.8836	99.3919	46.8716	39.7201	40.1743			10.4565	60.3375	79.1495	104.376	111.217	25.5563	19.2537	40.4025
		10.469	52.577	68.7503	124.105	73.9045	53.2268	64.0472	63.3647			10.469	48.4795	60.411	66.4408	61.075	38.6444	42.9672	37.8848			10.469	68.868	69.3648	83.2699	103.605	48.8585	41.4038	41.8773			10.469	62.8952	82.5048	108.8	115.931	26.6397	20.0698	42.1152
		10.4816	57.4856	75.1688	135.691	80.8041	58.1959	70.0266	69.2804			10.4816	53.0055	66.0508	72.6436	66.7769	42.2522	46.9785	41.4217			10.4816	75.2974	75.8406	91.0439	113.278	53.4199	45.2692	45.7869			10.4816	68.767	90.2073	118.957	126.755	29.1267	21.9435	46.047
		10.4943	73.1692	95.6769	172.712	102.85	74.0734	89.1318	88.182			10.4943	67.4669	84.0714	92.4628	84.9955	53.7797	59.7956	52.7227			10.4943	95.8407	96.5321	115.883	144.183	67.9944	57.62	58.2789			10.4943	87.5286	114.818	151.412	161.337	37.0733	27.9303	58.6099
		10.507	73.1844	95.6968	172.748	102.871	74.0888	89.1503	88.2003			10.507	67.4809	84.0888	92.482	85.0132	53.7909	59.808	52.7336			10.507	95.8606	96.5521	115.907	144.213	68.0085	57.6319	58.291			10.507	87.5468	114.842	151.444	161.37	37.081	27.9361	58.6221
		10.5196	41.585	54.3771	98.1592	58.4537	42.0989	50.6572	50.1174			10.5196	38.3442	47.7812	52.5504	48.3064	30.5652	33.9843	29.9644			10.5196	54.4701	54.8631	65.8611	81.9451	38.6439	32.7477	33.1223			10.5196	49.7461	65.2559	86.0538	91.6943	21.0702	15.8739	33.3104
		10.5321	17.7502	23.2104	41.8984	24.9504	17.9695	21.6226	21.3922			10.5321	16.3669	20.395	22.4306	20.6191	13.0465	14.5059	12.79			10.5321	23.2501	23.4178	28.1122	34.9775	16.4948	13.9781	14.1379			10.5321	21.2337	27.8539	36.7313	39.1389	8.99364	6.77564	14.2182
		10.5443	31.0206	40.5628	73.2224	43.6038	31.4039	37.788	37.3853			10.5443	28.603	35.6426	39.2002	36.0344	22.8003	25.3507	22.3521			10.5443	40.6323	40.9254	49.1294	61.1273	28.8267	24.4283	24.7077			10.5443	37.1083	48.678	64.1923	68.3998	15.7174	11.8412	24.8481
		10.5568	55.8402	73.0173	131.808	78.4913	56.5302	68.0223	67.2974			10.5568	51.4884	64.1603	70.5644	64.8656	41.0428	45.6339	40.2361			10.5568	73.1422	73.6699	88.438	110.035	51.8909	43.9735	44.4764			10.5568	66.7988	87.6254	115.553	123.127	28.293	21.3154	44.729
		10.5691	47.9232	62.6649	113.12	67.3628	48.5154	58.3781	57.756			10.5691	44.1883	55.0637	60.5597	55.669	35.2238	39.1639	34.5314			10.5691	62.7721	63.225	75.8992	94.4346	44.5338	37.739	38.1705			10.5691	57.328	75.2018	99.1695	105.67	24.2816	18.2933	38.3873
		10.5814	29.1922	38.172	68.9065	41.0337	29.5529	35.5607	35.1818			10.5814	26.9171	33.5417	36.8896	33.9104	21.4564	23.8565	21.0346			10.5814	38.2373	38.5132	46.2336	57.5243	27.1275	22.9885	23.2514			10.5814	34.9211	45.8088	60.4086	64.3682	14.791	11.1433	23.3835
		10.5937	23.1047	30.212	54.5375	32.477	23.3903	28.1453	27.8453			10.5937	21.3041	26.5473	29.1971	26.8392	16.9821	18.8817	16.6483			10.5937	30.2637	30.4821	36.5926	45.5289	21.4707	18.1947	18.4028			10.5937	27.639	36.2563	47.8117	50.9456	11.7067	8.8196	18.5073
		10.6062	14.9506	19.5496	35.2901	21.0152	15.1354	18.2122	18.0181			10.6062	13.7855	17.1782	18.8928	17.3671	10.9888	12.218	10.7728			10.6062	19.5831	19.7243	23.6783	29.4608	13.8932	11.7734	11.9081			10.6062	17.8847	23.4607	30.938	32.9658	7.57515	5.70698	11.9757
		10.6186	16.2886	21.2991	38.4483	22.8959	16.4899	19.8421	19.6306			10.6186	15.0191	18.7155	20.5836	18.9213	11.9722	13.3114	11.7369			10.6186	21.3356	21.4895	25.7973	32.0973	15.1366	12.8271	12.9738			10.6186	19.4852	25.5603	33.7067	35.916	8.25306	6.21771	13.0474
		10.6309	30.4311	39.7921	71.831	42.7753	30.8072	37.07	36.6749			10.6309	28.0595	34.9653	38.4553	35.3497	22.367	24.869	21.9274			10.6309	39.8602	40.1478	48.1959	59.9658	28.2789	23.9642	24.2382			10.6309	36.4032	47.753	62.9725	67.1001	15.4188	11.6162	24.3759
		10.6436	31.5503	41.2555	74.4727	44.3484	31.9401	38.4333	38.0237			10.6436	29.0914	36.2512	39.8696	36.6497	23.1896	25.7836	22.7338			10.6436	41.3261	41.6242	49.9684	62.1711	29.3189	24.8455	25.1296			10.6436	37.742	49.5092	65.2884	69.5678	15.9858	12.0434	25.2723
		10.6561	19.2002	25.1063	45.3209	26.9885	19.4374	23.3889	23.1396			10.6561	17.7038	22.061	24.2629	22.3035	14.1122	15.6908	13.8348			10.6561	25.1493	25.3307	30.4086	37.8347	17.8422	15.1199	15.2928			10.6561	22.9682	30.1292	39.7317	42.336	9.7283	7.32913	15.3797
		10.6688	22.8639	29.8972	53.9691	32.1385	23.1465	27.8519	27.5551			10.6688	21.0821	26.2707	28.8928	26.5594	16.8051	18.685	16.4748			10.6688	29.9483	30.1644	36.2112	45.0544	21.2469	18.0051	18.211			10.6688	27.351	35.8785	47.3134	50.4146	11.5847	8.72768	18.3144
		10.6815	33.2683	43.502	78.5281	46.7633	33.6794	40.5261	40.0943			10.6815	30.6756	38.2253	42.0406	38.6455	24.4524	27.1876	23.9718			10.6815	43.5765	43.8909	52.6894	65.5566	30.9154	26.1984	26.498			10.6815	39.7972	52.2052	68.8436	73.3561	16.8563	12.6993	26.6485
		10.6941	22.6913	29.6714	53.5615	31.8958	22.9717	27.6416	27.347			10.6941	20.9229	26.0722	28.6746	26.3588	16.6782	18.5438	16.3504			10.6941	29.7221	29.9366	35.9377	44.7141	21.0864	17.8691	18.0735			10.6941	27.1444	35.6075	46.956	50.0339	11.4972	8.66176	18.1761
		10.7065	18.3992	24.0591	43.4304	25.8627	18.6266	22.4132	22.1744			10.7065	16.9653	21.1407	23.2508	21.3731	13.5235	15.0363	13.2577			10.7065	24.1002	24.2741	29.1402	36.2565	17.098	14.4892	14.6549			10.7065	22.0101	28.8724	38.0744	40.57	9.3225	7.0234	14.7381
		10.7192	30.4167	39.7732	71.7969	42.755	30.7925	37.0524	36.6575			10.7192	28.0462	34.9487	38.4371	35.3329	22.3564	24.8572	21.917			10.7192	39.8413	40.1287	48.173	59.9373	28.2655	23.9528	24.2267			10.7192	36.3859	47.7304	62.9426	67.0683	15.4115	11.6107	24.3643
		10.7317	33.7907	44.1852	79.7612	47.4977	34.2083	41.1625	40.7239			10.7317	31.1573	38.8255	42.7008	39.2523	24.8363	27.6146	24.3482			10.7317	44.2608	44.5801	53.5168	66.5861	31.4009	26.6098	26.9141			10.7317	40.4221	53.025	69.9247	74.508	17.121	12.8987	27.067
		10.7444	37.4757	49.0037	88.4594	52.6775	37.9389	45.6514	45.1649			10.7444	34.5551	43.0596	47.3575	43.5329	27.5448	30.626	27.0035			10.7444	49.0876	49.4417	59.3529	73.8475	34.8253	29.5117	29.8492			10.7444	44.8303	58.8076	77.5502	82.6334	18.9882	14.3053	30.0188
		10.7569	58.056	75.9148	137.038	81.606	58.7735	70.7215	69.9679			10.7569	53.5315	66.7063	73.3645	67.4396	42.6715	47.4447	41.8327			10.7569	76.0447	76.5933	91.9474	114.402	53.95	45.7185	46.2413			10.7569	69.4495	91.1025	120.138	128.013	29.4157	22.1613	46.504
		10.7697	68.1498	89.1134	160.864	95.7942	68.9919	83.0173	82.1326			10.7697	62.8386	78.304	86.1198	79.1648	50.0904	55.6936	49.1059			10.7697	89.2659	89.9099	107.933	134.292	63.3299	53.6672	54.2809			10.7697	81.5241	106.942	141.025	150.269	34.53	26.0143	54.5892
		10.7824	56.1511	73.4238	132.542	78.9283	56.845	68.401	67.6721			10.7824	51.775	64.5175	70.9572	65.2268	41.2713	45.888	40.4601			10.7824	73.5495	74.0801	88.9304	110.648	52.1798	44.2184	44.724			10.7824	67.1707	88.1132	116.196	123.812	28.4505	21.4341	44.9781
		10.7949	54.0839	70.7208	127.662	76.0226	54.7523	65.8829	65.1808			10.7949	49.869	62.1424	68.345	62.8255	39.7519	44.1987	38.9706			10.7949	70.8418	71.3529	85.6565	106.575	50.2589	42.5905	43.0776			10.7949	64.6979	84.8694	111.918	119.254	27.4032	20.645	43.3222
		10.8077	79.0394	103.353	186.568	111.101	80.0162	96.2827	95.2566			10.8077	72.8796	90.8162	99.8808	91.8145	58.0943	64.5929	56.9525			10.8077	103.53	104.277	125.18	155.75	73.4494	62.2426	62.9545			10.8077	94.5508	124.03	163.56	174.281	40.0476	30.1711	63.312
		10.8203	90.478	118.31	213.568	127.18	91.5961	110.217	109.042			10.8203	83.4267	103.959	114.336	105.102	66.5018	73.9407	65.1947			10.8203	118.513	119.368	143.296	178.291	84.079	71.2504	72.0653			10.8203	108.234	141.98	187.23	199.502	45.8432	34.5375	72.4746
		10.8329	85.4388	111.721	201.674	120.096	86.4946	104.078	102.969			10.8329	78.7802	98.169	107.968	99.2482	62.7979	69.8226	61.5636			10.8329	111.912	112.719	135.315	168.361	79.3961	67.2821	68.0515			10.8329	102.206	134.072	176.802	188.391	43.29	32.6139	68.4381
		10.8453	76.4936	100.024	180.559	107.523	77.4389	93.1815	92.1885			10.8453	70.5322	87.8911	96.6638	88.8573	56.2232	62.5124	55.1181			10.8453	100.195	100.918	121.148	150.734	71.0836	60.2379	60.9268			10.8453	91.5054	120.035	158.292	168.667	38.7577	29.1993	61.2728
		10.8575	52.2974	68.3847	123.445	73.5114	52.9436	63.7066	63.0277			10.8575	48.2216	60.0896	66.0874	60.7502	38.4388	42.7386	37.6833			10.8575	68.5017	68.9959	82.827	103.054	48.5987	41.1836	41.6546			10.8575	62.5607	82.0659	108.221	115.315	26.498	19.9631	41.8912
		10.8698	37.5107	49.0494	88.5419	52.7266	37.9742	45.694	45.2071			10.8698	34.5873	43.0997	47.4016	43.5735	27.5705	30.6546	27.0286			10.8698	49.1333	49.4878	59.4083	73.9164	34.8578	29.5392	29.8771			10.8698	44.8721	58.8624	77.6225	82.7104	19.0059	14.3187	30.0468
		10.8825	37.0614	48.4619	87.4814	52.095	37.5194	45.1467	44.6656			10.8825	34.173	42.5835	46.8339	43.0516	27.2403	30.2874	26.7049			10.8825	48.5448	48.895	58.6967	73.031	34.4402	29.1854	29.5192			10.8825	44.3346	58.1573	76.6928	81.7197	18.7782	14.1471	29.6868
		10.895	51.7721	67.6978	122.205	72.773	52.4119	63.0667	62.3946			10.895	47.7373	59.4861	65.4236	60.14	38.0527	42.3094	37.3048			10.895	67.8136	68.3029	81.9951	102.019	48.1105	40.7699	41.2362			10.895	61.9323	81.2416	107.134	114.157	26.2318	19.7626	41.4704
		10.9076	71.0843	92.9507	167.791	99.9191	71.9627	86.592	85.6693			10.9076	65.5444	81.6758	89.8281	82.5736	52.2473	58.0917	51.2204			10.9076	93.1097	93.7814	112.581	140.075	66.0569	55.9781	56.6183			10.9076	85.0345	111.547	147.098	156.74	36.0169	27.1345	56.9398
		10.9199	73.435	96.0244	173.339	103.223	74.3425	89.4555	88.5023			10.9199	67.7119	84.3767	92.7986	85.3042	53.9751	60.0128	52.9142			10.9199	96.1888	96.8827	116.304	144.707	68.2413	57.8292	58.4906			10.9199	87.8465	115.235	151.962	161.923	37.2079	28.0318	58.8228
		10.9323	46.3509	60.609	109.409	65.1528	46.9237	56.4628	55.8611			10.9323	42.7386	53.2571	58.5729	53.8426	34.0681	37.879	33.3985			10.9323	60.7127	61.1507	73.4092	91.3364	43.0727	36.5008	36.9183			10.9323	55.4472	72.7346	95.916	102.203	23.485	17.6932	37.1279
		10.9444	37.9983	49.687	89.693	53.412	38.4679	46.288	45.7948			10.9444	35.037	43.66	48.0179	44.14	27.9289	31.0531	27.38			10.9444	49.7721	50.1311	60.1806	74.8773	35.3109	29.9232	30.2655			10.9444	45.4554	59.6276	78.6316	83.7856	19.2529	14.5048	30.4373
		10.9568	51.2353	66.9958	120.938	72.0184	51.8684	62.4127	61.7476			10.9568	47.2423	58.8693	64.7452	59.5164	37.6581	41.8706	36.918			10.9568	67.1105	67.5946	81.1448	100.961	47.6116	40.3472	40.8086			10.9568	61.2901	80.3992	106.023	112.973	25.9598	19.5576	41.0404
		10.9691	48.5215	63.4473	114.532	68.2038	49.1211	59.1069	58.477			10.9691	44.74	55.7511	61.3158	56.364	35.6635	39.6529	34.9626			10.9691	63.5558	64.0143	76.8469	95.6136	45.0898	38.2101	38.6471			10.9691	58.0438	76.1407	100.408	106.989	24.5848	18.5217	38.8666
		10.9809	40.892	53.4708	96.5233	57.4795	41.3973	49.813	49.2821			10.9809	37.7051	46.9848	51.6745	47.5013	30.0558	33.4179	29.465			10.9809	53.5623	53.9487	64.7635	80.5794	37.9999	32.202	32.5703			10.9809	48.917	64.1684	84.6196	90.1661	20.7191	15.6094	32.7552
		10.993	24.7823	32.4057	58.4974	34.8351	25.0886	30.1888	29.8671			10.993	22.851	28.4749	31.317	28.7879	18.2151	20.2527	17.8571			10.993	32.4611	32.6953	39.2495	48.8346	23.0296	19.5158	19.739			10.993	29.6458	38.8888	51.2832	54.6446	12.5567	9.45997	19.8511
		11.0052	19.8023	25.8937	46.7422	27.8349	20.047	24.1223	23.8653			11.0052	18.259	22.7528	25.0238	23.0029	14.5548	16.1829	14.2687			11.0052	25.938	26.1251	31.3622	39.0212	18.4017	15.5941	15.7724			11.0052	23.6884	31.074	40.9777	43.6636	10.0334	7.55896	15.862
		11.017	25.6275	33.5108	60.4922	36.023	25.9442	31.2183	30.8857			11.017	23.6302	29.4459	32.385	29.7696	18.8363	20.9434	18.4661			11.017	33.5681	33.8103	40.588	50.5	23.815	20.1813	20.4121			11.017	30.6568	40.215	53.032	56.5081	12.9849	9.78257	20.5281
		11.0288	19.2341	25.1507	45.401	27.0362	19.4718	23.4302	23.1805			11.0288	17.7351	22.0999	24.3058	22.3429	14.1371	15.7185	13.8593			11.0288	25.1937	25.3755	30.4624	37.9016	17.8738	15.1466	15.3198			11.0288	23.0087	30.1824	39.8019	42.4108	9.74549	7.34207	15.4068
		11.0318	23.3572	30.5421	55.1334	32.8318	23.6458	28.4528	28.1496			11.0318	21.5369	26.8374	29.5161	27.1324	17.1676	19.088	16.8302			11.0318	30.5944	30.8151	36.9924	46.0263	21.7052	18.3935	18.6039			11.0318	27.941	36.6525	48.334	51.5022	11.8346	8.91596	18.7095
		11.0347	42.6059	55.712	100.569	59.8886	43.1324	51.9008	51.3477			11.0347	39.2855	48.9541	53.8404	49.4923	31.3155	34.8185	30.7			11.0347	55.8073	56.2099	67.4779	83.9567	39.5926	33.5517	33.9354			11.0347	50.9673	66.8579	88.1663	93.9453	21.5875	16.2636	34.1281
		11.0469	53.6701	70.1796	126.685	75.4409	54.3333	65.3787	64.682			11.0469	49.4873	61.6668	67.822	62.3447	39.4477	43.8604	38.6724			11.0469	70.2997	70.8068	85.001	105.759	49.8743	42.2646	42.7479			11.0469	64.2028	84.22	111.062	118.342	27.1935	20.4871	42.9907
		11.0591	61.4566	80.3613	145.065	86.3859	62.216	74.8639	74.0661			11.0591	56.667	70.6135	77.6617	71.3898	45.1709	50.2237	44.283			11.0591	80.4989	81.0796	97.3331	121.103	57.1101	48.3963	48.9498			11.0591	73.5174	96.4387	127.175	135.511	31.1387	23.4593	49.2279
		11.0711	73.01	95.4687	172.336	102.626	73.9122	88.9378	87.9901			11.0711	67.32	83.8884	92.2615	84.8106	53.6627	59.6654	52.6079			11.0711	95.6321	96.322	115.631	143.869	67.8464	57.4945	58.1521			11.0711	87.3381	114.569	151.083	160.986	36.9926	27.8695	58.4823
		11.0831	89.894	117.546	212.19	126.359	91.0049	109.505	108.338			11.0831	82.8882	103.288	113.598	104.424	66.0725	73.4635	64.7739			11.0831	117.748	118.597	142.371	177.14	83.5363	70.7905	71.6001			11.0831	107.536	141.063	186.022	198.215	45.5474	34.3145	72.0068
		11.095	98.3002	128.538	232.032	138.175	99.5149	119.745	118.469			11.095	90.6392	112.947	124.22	114.188	72.2511	80.3332	70.831			11.095	128.758	129.687	155.685	193.705	91.3479	77.4103	78.2956			11.095	117.591	154.254	203.417	216.75	49.8066	37.5234	78.7402
		11.1074	82.924	108.432	195.738	116.561	83.9488	101.015	99.9382			11.1074	76.4614	95.2797	104.79	96.327	60.9495	67.7674	59.7516			11.1074	108.618	109.402	131.333	163.405	77.0592	65.3017	66.0486			11.1074	99.1978	130.126	171.598	182.846	42.0158	31.6539	66.4237
		11.1197	64.1585	83.8944	151.443	90.1839	64.9514	78.1553	77.3225			11.1197	59.1584	73.7181	81.0761	74.5284	47.1568	52.4318	46.2299			11.1197	84.038	84.6442	101.612	126.427	59.6209	50.5241	51.1019			11.1197	76.7496	100.679	132.766	141.468	32.5077	24.4907	51.3922
		11.1318	86.8174	113.523	204.928	122.034	87.8903	105.757	104.63			11.1318	80.0514	99.7532	109.71	100.85	63.8112	70.9492	62.557			11.1318	113.718	114.538	137.499	171.077	80.6773	68.3678	69.1496			11.1318	103.855	136.235	179.655	191.431	43.9885	33.1401	69.5424
		11.1349	104.481	136.62	246.62	146.862	105.772	127.274	125.918			11.1349	96.3379	120.048	132.03	121.368	76.7936	85.3839	75.2843			11.1349	136.854	137.841	165.473	205.883	97.0911	82.2772	83.2181			11.1349	124.985	163.952	216.206	230.378	52.938	39.8825	83.6908
		11.1375	76.2995	99.7702	180.101	107.25	77.2424	92.945	91.9546			11.1375	70.3532	87.6681	96.4185	88.6318	56.0805	62.3538	54.9783			11.1375	99.9409	100.662	120.841	150.351	70.9033	60.085	60.7722			11.1375	91.2733	119.731	157.89	168.239	38.6593	29.1252	61.1174
		11.1492	60.05	78.5221	141.745	84.4088	60.7921	73.1505	72.371			11.1492	55.3701	68.9974	75.8842	69.7559	44.137	49.0743	43.2695			11.1492	78.6565	79.2239	95.1054	118.331	55.803	47.2887	47.8295			11.1492	71.8348	94.2315	124.264	132.409	30.4261	22.9224	48.1012
		11.1607	56.5215	73.9082	133.416	79.449	57.22	68.8522	68.1185			11.1607	52.1166	64.9432	71.4253	65.657	41.5436	46.1907	40.727			11.1607	74.0347	74.5688	89.5171	111.378	52.524	44.51	45.0191			11.1607	67.6138	88.6945	116.963	124.629	28.6382	21.5755	45.2748
		11.1724	57.6108	75.3325	135.987	80.9802	58.3227	70.1792	69.4313			11.1724	53.121	66.1947	72.8018	66.9224	42.3442	47.0809	41.5119			11.1724	75.4615	76.0058	91.2422	113.525	53.5363	45.3678	45.8867			11.1724	68.9169	90.4038	119.217	127.031	29.1901	21.9913	46.1473
		11.1753	77.6606	101.55	183.314	109.163	78.6203	94.603	93.5949			11.1753	71.6082	89.2319	98.1384	90.2128	57.0809	63.4661	55.959			11.1753	101.724	102.457	122.996	153.034	72.1681	61.1569	61.8563			11.1753	92.9015	121.866	160.707	171.24	39.349	29.6448	62.2076
		11.1872	83.3297	108.963	196.695	117.132	84.3594	101.509	100.427			11.1872	76.8355	95.7457	105.302	96.7981	61.2477	68.099	60.0439			11.1872	109.149	109.937	131.975	164.205	77.4362	65.6212	66.3716			11.1872	99.683	130.762	172.438	183.74	42.2214	31.8088	66.7486
		11.1988	43.5508	56.9476	102.799	61.2169	44.089	53.0519	52.4865			11.1988	40.1568	50.0399	55.0345	50.59	32.0101	35.5908	31.3809			11.1988	57.0451	57.4566	68.9745	85.8188	40.4707	34.2958	34.688			11.1988	52.0977	68.3407	90.1217	96.0289	22.0663	16.6243	34.885
		11.2104	9.21362	12.0478	21.7482	12.9511	9.32748	11.2237	11.1041			11.2104	8.49556	10.5864	11.6431	10.7028	6.77205	7.52958	6.63895			11.2104	12.0685	12.1555	14.5922	18.1558	8.56199	7.25562	7.3386			11.2104	11.0218	14.4581	19.0661	20.3159	4.66834	3.51704	7.38028
		11.2219	0.741788	0.969971	1.75095	1.04269	0.750955	0.903616	0.893987			11.2219	0.683978	0.852314	0.937386	0.861683	0.545218	0.606206	0.534501			11.2219	0.971631	0.97864	1.17482	1.46172	0.689325	0.58415	0.59083			11.2219	0.887363	1.16403	1.53502	1.63563	0.375848	0.283157	0.594186
		11.2339	0.0225206	0.0294482	0.0531587	0.0316559	0.0227989	0.0274337	0.0271413			11.2339	0.0207655	0.0258761	0.0284589	0.0261606	0.0165528	0.0184044	0.0162274			11.2339	0.0294986	0.0297114	0.0356674	0.0443778	0.0209278	0.0177347	0.0179375			11.2339	0.0269402	0.0353397	0.0466029	0.0496575	0.0114107	0.00859661	0.0180394
		11.2367	0.0254696	0.0333043	0.0601195	0.0358011	0.0257843	0.031026	0.0306954			11.2367	0.0234846	0.0292645	0.0321855	0.0295862	0.0187203	0.0208143	0.0183523			11.2367	0.0333613	0.033602	0.0403379	0.0501889	0.0236682	0.020057	0.0202864			11.2367	0.030468	0.0399673	0.0527053	0.05616	0.0129049	0.00972231	0.0204016
		11.2483	0.841624	1.10052	1.98661	1.18302	0.852024	1.02523	1.01431			11.2483	0.776033	0.967025	1.06355	0.977655	0.618598	0.687795	0.606439			11.2483	1.1024	1.11035	1.33294	1.65846	0.7821	0.662769	0.670349			11.2483	1.00679	1.32069	1.74161	1.85577	0.426433	0.321267	0.674157
		11.2599	10.4693	13.6898	24.7122	14.7161	10.5987	12.7533	12.6174			11.2599	9.65337	12.0292	13.2299	12.1614	7.69497	8.55574	7.54373			11.2599	13.7132	13.8121	16.5809	20.6302	9.72885	8.24444	8.33873			11.2599	12.5239	16.4286	21.6646	23.0846	5.30456	3.99636	8.38609
		11.2626	49.7472	65.05	117.425	69.9267	50.3619	60.6	59.9542			11.2626	45.8702	57.1594	62.8647	57.7878	36.5644	40.6545	35.8457			11.2626	65.1613	65.6314	78.788	98.0289	46.2288	39.1753	39.6234			11.2626	59.51	78.0641	102.944	109.692	25.2058	18.9896	39.8484
		11.2652	97.0705	126.93	229.13	136.446	98.27	118.247	116.987			11.2652	89.5054	111.534	122.666	112.76	71.3473	79.3283	69.9449			11.2652	127.148	128.065	153.737	191.281	90.2052	76.4419	77.3161			11.2652	116.121	152.325	200.872	214.039	49.1835	37.054	77.7553
		11.2768	94.7203	123.857	223.582	133.143	95.8908	115.385	114.155			11.2768	87.3384	108.834	119.697	110.03	69.6199	77.4077	68.2515			11.2768	124.069	124.964	150.015	186.65	88.0212	74.5912	75.4442			11.2768	113.309	148.637	196.009	208.857	47.9927	36.1568	75.8727
		11.2886	62.6623	81.9379	147.911	88.0807	63.4366	76.3326	75.5192			11.2886	57.7787	71.9989	79.1853	72.7903	46.057	51.209	45.1518			11.2886	82.0781	82.6702	99.2426	123.479	58.2305	49.3458	49.9101			11.2886	74.9597	98.3306	129.67	138.169	31.7496	23.9196	50.1936
		11.3005	29.0545	37.992	68.5815	40.8402	29.4135	35.393	35.0158			11.3005	26.7901	33.3836	36.7157	33.7505	21.3552	23.744	20.9354			11.3005	38.057	38.3315	46.0156	57.2531	26.9996	22.8801	23.1417			11.3005	34.7564	45.5928	60.1237	64.0646	14.7213	11.0907	23.2732
		11.3033	7.71322	10.0859	18.2066	10.842	7.80853	9.39593	9.2958			11.3033	7.1121	8.86248	9.74707	8.9599	5.66925	6.30342	5.55782			11.3033	10.1031	10.176	12.216	15.1992	7.1677	6.07407	6.14353			11.3033	9.22693	12.1037	15.9613	17.0075	3.90812	2.94431	6.17843
		11.3059	1.11687	1.46043	2.6363	1.56991	1.13067	1.36052	1.34602			11.3059	1.02982	1.28328	1.41136	1.29738	0.820901	0.912728	0.804766			11.3059	1.46293	1.47348	1.76886	2.20083	1.03788	0.879519	0.889577			11.3059	1.33605	1.7526	2.31118	2.46267	0.565891	0.426332	0.89463
		11.3089	0.890471	1.16439	2.10191	1.25168	0.901475	1.08474	1.07318			11.3089	0.821073	1.02315	1.12527	1.0344	0.6545	0.727714	0.641636			11.3089	1.16638	1.1748	1.4103	1.75471	0.827492	0.701236	0.709255			11.3089	1.06523	1.39734	1.84269	1.96347	0.451182	0.339913	0.713284
		11.3206	3.83097	5.00942	9.0428	5.38498	3.87831	4.66674	4.61701			11.3206	3.53241	4.40178	4.84114	4.45017	2.81578	3.13076	2.76044			11.3206	5.018	5.0542	6.06738	7.54909	3.56003	3.01685	3.05135			11.3206	4.5828	6.01163	7.9276	8.44723	1.94107	1.46237	3.06868
		11.3237	8.02209	10.4898	18.9357	11.2762	8.12122	9.77219	9.66805			11.3237	7.3969	9.21738	10.1374	9.3187	5.89627	6.55584	5.78038			11.3237	10.5077	10.5835	12.7051	15.8079	7.45473	6.31731	6.38955			11.3237	9.59642	12.5884	16.6005	17.6886	4.06462	3.06221	6.42584
		11.3354	12.7613	16.6868	30.1223	17.9378	12.919	15.5452	15.3796			11.3354	11.7667	14.6627	16.1262	14.8239	9.37958	10.4288	9.19523			11.3354	16.7153	16.8359	20.2109	25.1466	11.8587	10.0493	10.1643			11.3354	15.2656	20.0252	26.4074	28.1384	6.46586	4.87126	10.222
		11.3474	18.9586	24.7904	44.7507	26.649	19.1929	23.0946	22.8485			11.3474	17.4811	21.7834	23.9576	22.0228	13.9346	15.4934	13.6608			11.3474	24.8329	25.012	30.026	37.3587	17.6177	14.9297	15.1004			11.3474	22.6792	29.7501	39.2318	41.8033	9.6059	7.23691	15.1862
		11.3505	27.7101	36.234	65.4081	38.9504	28.0525	33.7553	33.3956			11.3505	25.5505	31.8388	35.0168	32.1888	20.367	22.6453	19.9667			11.3505	36.296	36.5579	43.8864	54.6038	25.7503	21.8214	22.0709			11.3505	33.1481	43.4831	57.3417	61.1002	14.0401	10.5776	22.1963
		11.3534	45.0586	58.9191	106.358	63.3362	45.6154	54.8886	54.3036			11.3534	41.547	51.7723	56.9398	52.3414	33.1183	36.8229	32.4673			11.3534	59.02	59.4457	71.3624	88.7898	41.8718	35.4831	35.8889			11.3534	53.9013	70.7067	93.2417	99.3534	22.8302	17.1999	36.0928
		11.3653	47.2993	61.8492	111.647	66.4859	47.8839	57.6181	57.0042			11.3653	43.6131	54.3469	59.7714	54.9443	34.7652	38.6541	34.0819			11.3653	61.955	62.402	74.9113	93.2053	43.9541	37.2477	37.6737			11.3653	56.5818	74.2229	97.8786	104.294	23.9656	18.0552	37.8877
		11.3773	28.5677	37.3554	67.4324	40.1559	28.9207	34.8	34.4291			11.3773	26.3413	32.8242	36.1005	33.185	20.9974	23.3462	20.5847			11.3773	37.4193	37.6893	45.2446	56.2938	26.5472	22.4967	22.754			11.3773	34.174	44.8289	59.1163	62.9912	14.4746	10.9049	22.8832
		11.3797	17.6306	23.054	41.6161	24.7823	17.8485	21.4769	21.248			11.3797	16.2566	20.2575	22.2795	20.4802	12.9586	14.4081	12.7039			11.3797	23.0934	23.26	27.9228	34.7419	16.3837	13.8839	14.0427			11.3797	21.0906	27.6662	36.4838	38.8752	8.93305	6.73	14.1225
		11.3823	19.8714	25.9841	46.9055	27.9321	20.117	24.2066	23.9486			11.3823	18.3228	22.8323	25.1112	23.0833	14.6056	16.2394	14.3185			11.3823	26.0286	26.2164	31.4718	39.1575	18.466	15.6485	15.8275			11.3823	23.7712	31.1826	41.1209	43.8162	10.0684	7.58537	15.9174
		11.3849	23.3963	30.5933	55.2257	32.8868	23.6854	28.5004	28.1967			11.3849	21.5729	26.8823	29.5655	27.1778	17.1964	19.12	16.8584			11.3849	30.6456	30.8667	37.0544	46.1034	21.7416	18.4243	18.635			11.3849	27.9878	36.7139	48.415	51.5885	11.8544	8.93089	18.7409
		11.3966	13.4672	17.6099	31.7886	18.9301	13.6336	16.4052	16.2304			11.3966	12.4177	15.4738	17.0183	15.6439	9.89846	11.0057	9.70391			11.3966	17.64	17.7673	21.329	26.5377	12.5147	10.6053	10.7266			11.3966	16.1102	21.133	27.8683	29.695	6.82355	5.14074	10.7875
		11.4085	3.13892	4.10448	7.40924	4.41219	3.17771	3.8237	3.78295			11.4085	2.89429	3.60661	3.9666	3.64626	2.30712	2.5652	2.26177			11.4085	4.11151	4.14117	4.97132	6.18537	2.91692	2.47186	2.50013			11.4085	3.75493	4.92564	6.4955	6.92126	1.59042	1.19819	2.51433
		11.4113	2.15542	2.81846	5.08776	3.02975	2.18206	2.62565	2.59767			11.4113	1.98744	2.47658	2.72377	2.5038	1.58425	1.76146	1.55311			11.4113	2.82328	2.84365	3.41369	4.24735	2.00298	1.69737	1.71678			11.4113	2.57842	3.38232	4.46031	4.75267	1.09211	0.822773	1.72653
		11.4231	8.57543	11.2133	20.2418	12.054	8.6814	10.4462	10.3349			11.4231	7.90711	9.85316	10.8366	9.96147	6.30298	7.00804	6.17909			11.4231	11.2325	11.3135	13.5815	16.8982	7.96893	6.75305	6.83028			11.4231	10.2584	13.4567	17.7455	18.9087	4.34498	3.27343	6.86908
		11.435	14.2667	18.6553	33.6757	20.0538	14.443	17.3791	17.1939			11.435	13.1548	16.3924	18.0286	16.5726	10.4861	11.6591	10.28			11.435	18.6872	18.822	22.5951	28.1131	13.2577	11.2348	11.3633			11.435	17.0665	22.3875	29.5227	31.4578	7.22862	5.44591	11.4279
		11.4378	10.545	13.7888	24.891	14.8225	10.6753	12.8455	12.7087			11.4378	9.72323	12.1162	13.3256	12.2494	7.75065	8.61765	7.59831			11.4378	13.8124	13.9121	16.7009	20.7795	9.79925	8.3041	8.39907			11.4378	12.6145	16.5475	21.8213	23.2516	5.34295	4.02528	8.44677
		11.4495	13.064	17.0826	30.8368	18.3633	13.2254	15.914	15.7444			11.4495	12.0458	15.0105	16.5087	15.1755	9.60208	10.6762	9.41335			11.4495	17.1118	17.2353	20.6903	25.7431	12.14	10.2877	10.4054			11.4495	15.6278	20.5002	27.0339	28.8058	6.61923	4.98681	10.4645
		11.4616	28.7351	37.5743	67.8276	40.3912	29.0902	35.0039	34.6309			11.4616	26.4956	33.0166	36.312	33.3795	21.1204	23.483	20.7053			11.4616	37.6386	37.9101	45.5097	56.6236	26.7028	22.6285	22.8873			11.4616	34.3743	45.0915	59.4628	63.3603	14.5594	10.9688	23.0173
		11.4735	34.1384	44.6398	80.5819	47.9864	34.5603	41.5861	41.1429			11.4735	31.4779	39.225	43.1402	39.6562	25.0919	27.8987	24.5987			11.4735	44.7162	45.0388	54.0674	67.2712	31.724	26.8836	27.1911			11.4735	40.8381	53.5706	70.6442	75.2747	17.2972	13.0314	27.3455
		11.4855	17.8061	23.2835	42.0304	25.029	18.0262	21.6907	21.4596			11.4855	16.4184	20.4592	22.5013	20.6841	13.0876	14.5516	12.8303			11.4855	23.3233	23.4916	28.2008	35.0877	16.5468	14.0221	14.1825			11.4855	21.3006	27.9417	36.847	39.2622	9.02198	6.79699	14.263
		11.4973	3.73588	4.88507	8.81833	5.2513	3.78204	4.55089	4.50239			11.4973	3.44472	4.29251	4.72096	4.3397	2.74588	3.05304	2.69191			11.4973	4.89343	4.92873	5.91676	7.3617	3.47166	2.94196	2.9756			11.4973	4.46904	5.8624	7.73081	8.23754	1.89289	1.42607	2.9925
		11.5092	0.31972	0.418069	0.754681	0.449411	0.323671	0.38947	0.385319			11.5092	0.294803	0.367358	0.404025	0.371396	0.234995	0.261282	0.230377			11.5092	0.418785	0.421806	0.506362	0.630021	0.297108	0.251776	0.254655			11.5092	0.382464	0.501709	0.66161	0.704977	0.161995	0.122044	0.256101
		11.521	0.2593	0.339063	0.612063	0.364483	0.262504	0.315868	0.312502			11.521	0.239092	0.297935	0.327673	0.30121	0.190586	0.211906	0.18684			11.521	0.339643	0.342094	0.410671	0.510961	0.240961	0.204196	0.206531			11.521	0.310187	0.406897	0.536581	0.571751	0.131382	0.0989805	0.207704
		11.524	1.22575	1.6028	2.89331	1.72296	1.2409	1.49316	1.47724			11.524	1.13022	1.40838	1.54896	1.42386	0.90093	1.00171	0.883223			11.524	1.60554	1.61713	1.9413	2.41539	1.13906	0.965263	0.976302			11.524	1.4663	1.92346	2.53649	2.70275	0.62106	0.467895	0.981847
		11.536	3.28422	4.29449	7.75223	4.61644	3.32481	4.00071	3.95808			11.536	3.02827	3.77357	4.15022	3.81505	2.41392	2.68394	2.36647			11.536	4.30184	4.33287	5.20146	6.4717	3.05195	2.58629	2.61587			11.536	3.92875	5.15366	6.79619	7.24166	1.66404	1.25366	2.63072
		11.5481	7.65447	10.0091	18.0679	10.7594	7.74906	9.32436	9.225			11.5481	7.05793	8.79498	9.67283	8.89166	5.62607	6.25541	5.51549			11.5481	10.0262	10.0985	12.1229	15.0834	7.11311	6.0278	6.09674			11.5481	9.15665	12.0115	15.8397	16.878	3.87835	2.92188	6.13137
		11.5602	11.0438	14.441	26.0683	15.5236	11.1803	13.4531	13.3097			11.5602	10.1831	12.6893	13.9559	12.8288	8.11724	9.02525	7.9577			11.5602	14.4657	14.5701	17.4908	21.7623	10.2627	8.69686	8.79633			11.5602	13.2111	17.3301	22.8534	24.3514	5.59565	4.21566	8.84629
		11.5722	6.56901	8.58972	15.5058	9.23368	6.65019	8.00211	7.91683			11.5722	6.05706	7.54779	8.30116	7.63076	4.82826	5.36835	4.73336			11.5722	8.60442	8.66649	10.4038	12.9445	6.10442	5.17302	5.23218			11.5722	7.85818	10.3082	13.5936	14.4846	3.32838	2.50754	5.2619
		11.5843	1.4619	1.9116	3.45073	2.05491	1.47996	1.78083	1.76185			11.5843	1.34797	1.67972	1.84738	1.69819	1.0745	1.1947	1.05338			11.5843	1.91487	1.92868	2.31531	2.88073	1.35851	1.15123	1.1644			11.5843	1.7488	2.29404	3.02517	3.22346	0.740712	0.558039	1.17101
		11.596	0.125442	0.164029	0.296099	0.176326	0.126992	0.152808	0.15118			11.596	0.115666	0.144133	0.158519	0.145717	0.0922003	0.102514	0.0903881			11.596	0.16431	0.165495	0.198671	0.247188	0.11657	0.098784	0.0999138			11.596	0.15006	0.196846	0.259582	0.276597	0.0635587	0.047884	0.100481
		11.6077	0.188068	0.245919	0.443923	0.264356	0.190392	0.229096	0.226655			11.6077	0.173411	0.216089	0.237658	0.218465	0.138231	0.153693	0.135514			11.6077	0.24634	0.248117	0.297856	0.370595	0.174767	0.148101	0.149795			11.6077	0.224976	0.295119	0.389177	0.414686	0.0952898	0.0717896	0.150646
		11.6194	2.33715	3.05608	5.51671	3.28519	2.36603	2.84702	2.81668			11.6194	2.15501	2.68538	2.95342	2.7149	1.71782	1.90997	1.68405			11.6194	3.06131	3.0834	3.70151	4.60545	2.17185	1.84048	1.86153			11.6194	2.79581	3.6675	4.83637	5.15338	1.18418	0.892142	1.8721
		11.6313	11.6879	15.2833	27.5888	16.4291	11.8324	14.2378	14.0861			11.6313	10.777	13.4294	14.7699	13.577	8.59069	9.55166	8.42184			11.6313	15.3094	15.4199	18.511	23.0316	10.8613	9.20412	9.30938			11.6313	13.9817	18.3409	24.1864	25.7717	5.92203	4.46155	9.36225
		11.6432	26.1229	34.1585	61.6616	36.7194	26.4457	31.8218	31.4827			11.6432	24.087	30.0151	33.011	30.3451	19.2004	21.3482	18.823			11.6432	34.217	34.4639	41.3726	51.4762	24.2753	20.5714	20.8067			11.6432	31.2494	40.9924	54.0572	57.6005	13.2359	9.97168	20.9249
		11.655	33.4816	43.781	79.0316	47.0632	33.8954	40.786	40.3513			11.655	30.8723	38.4704	42.3102	38.8933	24.6091	27.362	24.1255			11.655	43.8559	44.1723	53.0272	65.977	31.1136	26.3664	26.6679			11.655	40.0524	52.5399	69.285	73.8264	16.9644	12.7807	26.8194
		11.667	28.8207	37.6862	68.0296	40.5115	29.1768	35.1082	34.734			11.667	26.5746	33.1149	36.4202	33.4789	21.1833	23.5529	20.767			11.667	37.7507	38.0231	45.6453	56.7923	26.7823	22.6959	22.9555			11.667	34.4767	45.2259	59.6399	63.5491	14.6028	11.0015	23.0859
		11.679	16.0379	20.9714	37.8567	22.5436	16.2361	19.5368	19.3286			11.679	14.788	18.4276	20.2669	18.6302	11.788	13.1066	11.5563			11.679	21.0073	21.1588	25.4004	31.6034	14.9037	12.6297	12.7741			11.679	19.1854	25.167	33.188	35.3634	8.12608	6.12204	12.8467
		11.691	14.5672	19.0483	34.3851	20.4763	14.7472	17.7452	17.5561			11.691	13.4319	16.7377	18.4084	16.9217	10.707	11.9047	10.4965			11.691	19.0809	19.2185	23.0711	28.7053	13.5369	11.4715	11.6027			11.691	17.426	22.8591	30.1446	32.1205	7.3809	5.56063	11.6686
		11.7026	19.8864	26.0036	46.9407	27.9531	20.1321	24.2248	23.9666			11.7026	18.3365	22.8494	25.1301	23.1006	14.6166	16.2516	14.3293			11.7026	26.0481	26.236	31.4954	39.1869	18.4799	15.6603	15.8394			11.7026	23.789	31.206	41.1517	43.8491	10.076	7.59107	15.9293
		11.7055	13.6992	17.9133	32.3363	19.2562	13.8685	16.6879	16.51			11.7055	12.6316	15.7404	17.3115	15.9134	10.069	11.1953	9.87109			11.7055	17.9439	18.0734	21.6964	26.9949	12.7304	10.788	10.9114			11.7055	16.3877	21.4971	28.3484	30.2066	6.9411	5.2293	10.9733
		11.7082	10.9534	14.3228	25.8549	15.3966	11.0888	13.343	13.2008			11.7082	10.0998	12.5855	13.8416	12.7238	8.05081	8.95139	7.89257			11.7082	14.3473	14.4508	17.3477	21.5842	10.1787	8.62569	8.72434			11.7082	13.103	17.1883	22.6664	24.1521	5.54986	4.18116	8.77389
		11.7199	13.9208	18.203	32.8593	19.5677	14.0928	16.9578	16.777			11.7199	12.8359	15.995	17.5915	16.1708	10.2319	11.3764	10.0307			11.7199	18.2342	18.3657	22.0473	27.4315	12.9363	10.9625	11.0878			11.7199	16.6528	21.8448	28.807	30.6952	7.05337	5.31388	11.1508
		11.7228	8.31844	10.8773	19.6352	11.6928	8.42123	10.1332	10.0252			11.7228	7.67015	9.55788	10.5119	9.66295	6.11409	6.79802	5.99392			11.7228	10.8959	10.9745	13.1745	16.3918	7.73012	6.55068	6.62559			11.7228	9.95092	13.0534	17.2137	18.342	4.21477	3.17533	6.66322
		11.7256	1.85475	2.42529	4.37804	2.60712	1.87767	2.25938	2.23531			11.7256	1.7102	2.13111	2.34382	2.15453	1.36325	1.51575	1.33646			11.7256	2.42944	2.44697	2.9375	3.65487	1.72358	1.4606	1.4773			11.7256	2.21875	2.91051	3.83812	4.08969	0.939762	0.708	1.48569
		11.7283	0.156417	0.204533	0.369214	0.219866	0.15835	0.190541	0.18851			11.7283	0.144227	0.179723	0.197662	0.181699	0.114967	0.127828	0.112708			11.7283	0.204883	0.206361	0.247729	0.308226	0.145354	0.123177	0.124585			11.7283	0.187114	0.245452	0.323681	0.344897	0.0792531	0.0597078	0.125293
		11.731	0.142995	0.186982	0.337532	0.201	0.144762	0.174191	0.172335			11.731	0.131851	0.164301	0.180701	0.166107	0.105102	0.116859	0.103036			11.731	0.187302	0.188653	0.226471	0.281778	0.132882	0.112607	0.113895			11.731	0.171058	0.22439	0.295906	0.315302	0.0724526	0.0545844	0.114542
		11.7338	1.68613	2.2048	3.98001	2.37009	1.70696	2.05397	2.03208			11.7338	1.55472	1.93736	2.13073	1.95865	1.23931	1.37794	1.21495			11.7338	2.20857	2.2245	2.67043	3.32258	1.56688	1.3278	1.34299			11.7338	2.01703	2.64589	3.48917	3.71788	0.854323	0.643632	1.35062
		11.7365	7.5603	9.88594	17.8457	10.6271	7.65373	9.20966	9.11152			11.7365	6.9711	8.68678	9.55384	8.78227	5.55686	6.17846	5.44764			11.7365	9.90286	9.9743	11.9738	14.8979	7.0256	5.95365	6.02174			11.7365	9.04401	11.8638	15.6449	16.6703	3.83064	2.88594	6.05595
		11.7393	12.592	16.4654	29.7226	17.6998	12.7476	15.339	15.1755			11.7393	11.6106	14.4681	15.9123	14.6272	9.25514	10.2904	9.07324			11.7393	16.4936	16.6125	19.9428	24.813	11.7014	9.91602	10.0294			11.7393	15.0631	19.7595	26.0571	27.765	6.38007	4.80663	10.0864
		11.7509	9.18622	12.012	21.6836	12.9125	9.29973	11.1903	11.071			11.7509	8.4703	10.5549	11.6085	10.671	6.75191	7.50719	6.6192			11.7509	12.0326	12.1194	14.5488	18.1018	8.53652	7.23404	7.31677			11.7509	10.989	14.4152	19.0095	20.2554	4.65446	3.50658	7.35833
		11.7537	9.00129	11.7702	21.247	12.6526	9.11252	10.965	10.8482			11.7537	8.29978	10.3425	11.3748	10.4561	6.61599	7.35606	6.48595			11.7537	11.7903	11.8754	14.256	17.7374	8.36467	7.08841	7.16948			11.7537	10.7678	14.125	18.6268	19.8477	4.56076	3.43599	7.2102
		11.7653	12.5411	16.3989	29.6027	17.6284	12.6961	15.2771	15.1143			11.7653	11.5638	14.4098	15.848	14.5682	9.2178	10.2489	9.03662			11.7653	16.427	16.5455	19.8623	24.7128	11.6542	9.87601	9.98896			11.7653	15.0023	19.6798	25.952	27.653	6.35432	4.78723	10.0457
		11.7772	11.6922	15.2889	27.5989	16.4351	11.8367	14.243	14.0912			11.7772	10.781	13.4344	14.7753	13.5821	8.59385	9.55517	8.42494			11.7772	15.3151	15.4256	18.5178	23.0401	10.8653	9.20751	9.31281			11.7772	13.9868	18.3477	24.1953	25.7812	5.92421	4.46319	9.3657
		11.7889	21.2762	27.821	50.2212	29.9067	21.5391	25.9178	25.6416			11.7889	19.618	24.4463	26.8864	24.715	15.6381	17.3874	15.3307			11.7889	27.8686	28.0696	33.6966	41.9256	19.7714	16.7547	16.9464			11.7889	25.4516	33.3869	44.0277	46.9136	10.7802	8.12159	17.0426
		11.7917	32.525	42.5301	76.7736	45.7185	32.927	39.6207	39.1985			11.7917	29.9902	37.3712	41.1013	37.782	23.9061	26.5802	23.4362			11.7917	42.6029	42.9102	51.5121	64.0919	30.2247	25.6131	25.906			11.7917	38.908	51.0388	67.3055	71.7171	16.4797	12.4155	26.0532
		11.8033	19.6503	25.695	46.3835	27.6213	19.8932	23.9372	23.6822			11.8033	18.1189	22.5782	24.8318	22.8264	14.4431	16.0587	14.1592			11.8033	25.739	25.9247	31.1216	38.7218	18.2606	15.4744	15.6514			11.8033	23.5067	30.8356	40.6633	43.3287	9.9564	7.50097	15.7403
		11.8147	4.38372	5.73221	10.3475	6.16195	4.4379	5.34007	5.28317			11.8147	4.04208	5.0369	5.53964	5.09226	3.22206	3.58248	3.15873			11.8147	5.74202	5.78344	6.94281	8.63831	4.07369	3.45213	3.49161			11.8147	5.24403	6.87901	9.07144	9.66604	2.22114	1.67337	3.51145
		11.8173	0.359835	0.470525	0.849371	0.505799	0.364282	0.438337	0.433665			11.8173	0.331792	0.41345	0.454718	0.417995	0.264481	0.294066	0.259282			11.8173	0.47133	0.47473	0.569896	0.70907	0.334386	0.283366	0.286607			11.8173	0.430452	0.564659	0.744623	0.79343	0.182321	0.137357	0.288235
		11.8199	0.0109204	0.0142797	0.0257771	0.0153502	0.0110554	0.0133028	0.0131611			11.8199	0.0100694	0.0125476	0.0138	0.0126855	0.00802657	0.00892443	0.00786881			11.8199	0.0143041	0.0144073	0.0172955	0.0215192	0.0101481	0.00859972	0.00869807			11.8199	0.0130636	0.0171365	0.0225981	0.0240794	0.00553315	0.00416857	0.00874747
		11.8316	0.00507872	0.00664099	0.011988	0.00713886	0.00514148	0.00618669	0.00612076			11.8316	0.00468291	0.00583544	0.00641789	0.00589959	0.00373288	0.00415045	0.00365951			11.8316	0.00665235	0.00670034	0.00804352	0.0100078	0.00471952	0.00399943	0.00404517			11.8316	0.00607541	0.0079696	0.0105096	0.0111985	0.00257328	0.00193866	0.00406815
		11.8431	0.166304	0.217461	0.392551	0.233764	0.168359	0.202585	0.200426			11.8431	0.153343	0.191083	0.210155	0.193183	0.122234	0.135907	0.119832			11.8431	0.217833	0.219404	0.263387	0.327709	0.154542	0.130962	0.13246			11.8431	0.198941	0.260967	0.34414	0.366697	0.0842626	0.0634819	0.133213
		11.8547	2.09598	2.74073	4.94744	2.9462	2.12188	2.55324	2.52603			11.8547	1.93263	2.40828	2.64865	2.43475	1.54055	1.71288	1.51028			11.8547	2.74542	2.76522	3.31955	4.13021	1.94774	1.65056	1.66944			11.8547	2.50731	3.28904	4.3373	4.6216	1.06199	0.800082	1.67892
		11.8575	10.2461	13.398	24.1855	14.4024	10.3728	12.4814	12.3484			11.8575	9.44762	11.7728	12.9479	11.9022	7.53096	8.37339	7.38294			11.8575	13.4209	13.5177	16.2275	20.1904	9.52149	8.06872	8.161			11.8575	12.2569	16.0784	21.2028	22.5926	5.1915	3.91118	8.20735
		11.8601	20.7142	27.0861	48.8947	29.1167	20.9702	25.2332	24.9643			11.8601	19.0999	23.8006	26.1762	24.0622	15.225	16.9281	14.9258			11.8601	27.1325	27.3282	32.8065	40.8182	19.2492	16.3122	16.4988			11.8601	24.7793	32.5051	42.8648	45.6745	10.4954	7.90707	16.5925
		11.8628	18.8639	24.6666	44.5271	26.5158	19.097	22.9792	22.7343			11.8628	17.3937	21.6745	23.8379	21.9128	13.865	15.416	13.5925			11.8628	24.7088	24.8871	29.876	37.172	17.5297	14.8551	15.025			11.8628	22.5659	29.6015	39.0358	41.5945	9.55791	7.20075	15.1103
		11.8655	8.03027	10.5005	18.955	11.2877	8.1295	9.78215	9.67791			11.8655	7.40444	9.22677	10.1477	9.32819	5.90229	6.56252	5.78628			11.8655	10.5184	10.5943	12.7181	15.824	7.46233	6.32375	6.39607			11.8655	9.6062	12.6012	16.6174	17.7066	4.06876	3.06533	6.43239
		11.8683	1.51178	1.97683	3.56848	2.12503	1.53047	1.84159	1.82197			11.8683	1.39396	1.73704	1.91042	1.75613	1.11117	1.23547	1.08933			11.8683	1.98021	1.99449	2.39432	2.97903	1.40486	1.19051	1.20413			11.8683	1.80847	2.37232	3.1284	3.33346	0.765989	0.577082	1.21097
		11.8712	0.115639	0.151211	0.27296	0.162548	0.117068	0.140867	0.139366			11.8712	0.106627	0.13287	0.146132	0.13433	0.0849955	0.0945032	0.0833249			11.8712	0.15147	0.152563	0.183146	0.227872	0.107461	0.0910647	0.0921062			11.8712	0.138333	0.181463	0.239298	0.254983	0.058592	0.0441421	0.0926293
		11.8828	0.00339761	0.00444275	0.00801987	0.00477582	0.00343959	0.00413883	0.00409472			11.8828	0.00313282	0.00390385	0.0042935	0.00394676	0.00249726	0.00277661	0.00244817			11.8828	0.00445035	0.00448246	0.00538103	0.00669513	0.00315731	0.00267558	0.00270618			11.8828	0.00406439	0.00533158	0.00703082	0.00749167	0.00172149	0.00129694	0.00272155
		11.8855	3.73695e-05	4.88648e-05	8.82087e-05	5.25282e-05	3.78313e-05	4.5522e-05	4.50369e-05			11.8855	3.44572e-05	4.29375e-05	4.72232e-05	4.34095e-05	2.74668e-05	3.05393e-05	2.6927e-05			11.8855	4.89484e-05	4.93015e-05	5.91847e-05	7.36382e-05	3.47266e-05	2.94281e-05	2.97646e-05			11.8855	4.47033e-05	5.86408e-05	7.73303e-05	8.23991e-05	1.89344e-05	1.42648e-05	2.99338e-05
		11.8881	1.51977e-07	1.98727e-07	3.58733e-07	2.13625e-07	1.53855e-07	1.85132e-07	1.83159e-07			11.8881	1.40133e-07	1.74621e-07	1.92051e-07	1.76541e-07	1.11703e-07	1.24198e-07	1.09507e-07			11.8881	1.99067e-07	2.00503e-07	2.40697e-07	2.99477e-07	1.41228e-07	1.1968e-07	1.21049e-07			11.8881	1.81802e-07	2.38484e-07	3.14492e-07	3.35106e-07	7.70028e-08	5.80125e-08	1.21735e-07
		11.8908	1.58222e-07	2.06893e-07	3.73475e-07	2.22404e-07	1.60177e-07	1.9274e-07	1.90686e-07			11.8908	1.45891e-07	1.81797e-07	1.99943e-07	1.83796e-07	1.16294e-07	1.29303e-07	1.14008e-07			11.8908	2.07247e-07	2.08742e-07	2.50587e-07	3.11783e-07	1.47032e-07	1.24598e-07	1.26023e-07			11.8908	1.89273e-07	2.48285e-07	3.27416e-07	3.48878e-07	8.01679e-08	6.0397e-08	1.26739e-07
		11.8935	3.88269e-05	5.07705e-05	9.16488e-05	5.45767e-05	3.93067e-05	4.72974e-05	4.67934e-05			11.8935	3.5801e-05	4.46121e-05	4.9065e-05	4.51025e-05	2.8538e-05	3.17303e-05	2.79771e-05			11.8935	5.08574e-05	5.12243e-05	6.14929e-05	7.651e-05	3.60809e-05	3.05757e-05	3.09254e-05			11.8935	4.64467e-05	6.09279e-05	8.03463e-05	8.56127e-05	1.96728e-05	1.48211e-05	3.11011e-05
		11.8963	0.00352148	0.00460473	0.00831226	0.00494994	0.003565	0.00428972	0.00424401			11.8963	0.00324704	0.00404618	0.00445004	0.00409065	0.0025883	0.00287784	0.00253743			11.8963	0.00461261	0.00464588	0.00557721	0.00693922	0.00327242	0.00277312	0.00280484			11.8963	0.00421257	0.00552596	0.00728716	0.0077648	0.00178426	0.00134423	0.00282077
		11.8989	0.118853	0.155413	0.280546	0.167065	0.120321	0.144782	0.143239			11.8989	0.10959	0.136562	0.150192	0.138063	0.0873573	0.0971292	0.0856403			11.8989	0.155679	0.156802	0.188236	0.234204	0.110447	0.0935952	0.0946656			11.8989	0.142178	0.186506	0.245948	0.262068	0.0602201	0.0453687	0.0952033
		11.9017	1.52384	1.99259	3.59694	2.14197	1.54267	1.85628	1.8365			11.9017	1.40508	1.75089	1.92565	1.77014	1.12003	1.24532	1.09801			11.9017	1.996	2.0104	2.41341	3.00279	1.41607	1.20001	1.21373			11.9017	1.82289	2.39123	3.15335	3.36004	0.772096	0.581683	1.22062
		11.9045	7.81724	10.2219	18.4522	10.9882	7.91385	9.52265	9.42117			11.9045	7.20801	8.982	9.87853	9.08074	5.74571	6.38843	5.63278			11.9045	10.2394	10.3133	12.3807	15.4042	7.26437	6.15599	6.22639			11.9045	9.35137	12.2669	16.1766	17.2369	3.96083	2.98402	6.26176
		11.9072	18.0837	23.6465	42.6856	25.4192	18.3072	22.0289	21.7941			11.9072	16.6744	20.7782	22.8521	21.0066	13.2916	14.7784	13.0304			11.9072	23.6869	23.8578	28.6405	35.6347	16.8047	14.2407	14.4036			11.9072	21.6326	28.3773	37.4215	39.8743	9.16263	6.90296	14.4854
		11.9099	22.9756	30.0431	54.2326	32.2954	23.2595	27.9879	27.6897			11.9099	21.185	26.3989	29.0339	26.6891	16.8872	18.7762	16.5552			11.9099	30.0946	30.3117	36.388	45.2743	21.3506	18.093	18.2999			11.9099	27.4845	36.0537	47.5444	50.6608	11.6412	8.77029	18.4039
		11.9126	18.0837	23.6465	42.6856	25.4192	18.3072	22.0289	21.7941			11.9126	16.6744	20.7782	22.8521	21.0066	13.2916	14.7784	13.0304			11.9126	23.6869	23.8578	28.6405	35.6347	16.8047	14.2407	14.4036			11.9126	21.6326	28.3773	37.4215	39.8743	9.16263	6.90296	14.4854
		11.9153	7.81724	10.2219	18.4522	10.9882	7.91385	9.52265	9.42117			11.9153	7.20801	8.982	9.87853	9.08074	5.74571	6.38843	5.63278			11.9153	10.2394	10.3133	12.3807	15.4042	7.26437	6.15599	6.22639			11.9153	9.35137	12.2669	16.1766	17.2369	3.96083	2.98402	6.26176
		11.918	1.52384	1.99259	3.59694	2.14197	1.54267	1.85628	1.8365			11.918	1.40508	1.75089	1.92565	1.77014	1.12003	1.24532	1.09801			11.918	1.996	2.0104	2.41341	3.00279	1.41607	1.20001	1.21373			11.918	1.82289	2.39123	3.15335	3.36004	0.772096	0.581683	1.22062
		11.9207	0.118853	0.155413	0.280546	0.167065	0.120321	0.144782	0.143239			11.9207	0.10959	0.136562	0.150192	0.138063	0.0873573	0.0971292	0.0856403			11.9207	0.155679	0.156802	0.188236	0.234204	0.110447	0.0935952	0.0946656			11.9207	0.142178	0.186506	0.245948	0.262068	0.0602201	0.0453687	0.0952033
		11.9234	0.00355687	0.00465101	0.0083958	0.00499969	0.00360083	0.00433284	0.00428667			11.9234	0.00327967	0.00408684	0.00449476	0.00413177	0.00261432	0.00290676	0.00256293			11.9234	0.00465897	0.00469258	0.00563327	0.00700896	0.00330531	0.002801	0.00283303			11.9234	0.0042549	0.0055815	0.00736039	0	0.00180219	0.00135774	0.00284912
		11.9261	0.00324355	0.0042413	0.00765622	0.00455927	0.00328363	0.00395116	0.00390906			11.9261	0.00299077	0.00372683	0.00409882	0.0037678	0.00238402	0.00265071	0.00233717			11.9261	0.00424856	0.00427921	0.00513704	0.00639155	0.00301415	0.00255426	0.00258347			11.9261	0.00388009	0.00508983	0.00671202	0.00715197	0.00164344	0.00123814	0.00259814
		11.9289	0.106157	0.138811	0.250577	0.149218	0.107468	0.129315	0.127938			11.9289	0.0978833	0.121974	0.134148	0.123314	0.0780255	0.0867535	0.0764919			11.9289	0.139049	0.140052	0.168127	0.209186	0.0986486	0.083597	0.0845531			11.9289	0.12699	0.166582	0.219674	0.000234073	0.0537872	0.0405223	0.0850333
		11.9315	1.29726	1.69631	3.0621	1.82348	1.31329	1.58026	1.56342			11.9315	1.19616	1.49055	1.63932	1.50693	0.953488	1.06015	0.934748			11.9315	1.69921	1.71147	2.05455	2.5563	1.20551	1.02157	1.03326			11.9315	1.55184	2.03567	2.68447	2.86043	0.657291	0.495191	1.03913
		11.9343	5.94653	7.77576	14.0365	8.3587	6.02002	7.24383	7.16664			11.9343	5.4831	6.83256	7.51454	6.90767	4.37073	4.85965	4.28482			11.9343	7.78906	7.84525	9.41794	11.7179	5.52597	4.68283	4.73638			11.9343	7.11354	9.3314	12.3054	13.112	3.01298	2.26993	4.76328
		11.937	11.42	14.933	26.9564	16.0525	11.5612	13.9114	13.7632			11.937	10.53	13.1216	14.4313	13.2659	8.39379	9.33273	8.22881			11.937	14.9585	15.0665	18.0867	22.5037	10.6124	8.99316	9.09601			11.937	13.6612	17.9205	23.632	25.181	5.78629	4.35929	9.14767
		11.9397	14.1684	18.5268	33.4438	19.9157	14.3435	17.2594	17.0755			11.9397	13.0642	16.2795	17.9044	16.4585	10.4139	11.5788	10.2092			11.9397	18.5585	18.6924	22.4396	27.9195	13.1664	11.1575	11.2851			11.9397	16.949	22.2334	29.3194	31.2412	7.17884	5.40841	11.3492
		11.9423	15.1012	19.7465	35.6456	21.2269	15.2878	18.3957	18.1996			11.9423	13.9243	17.3513	19.0831	17.542	11.0994	12.341	10.8813			11.9423	19.7803	19.923	23.9168	29.7575	14.0332	11.892	12.028			11.9423	18.0648	23.6971	31.2496	33.2979	7.65145	5.76446	12.0963
		11.9451	8.48513	11.0953	20.0287	11.9271	8.58999	10.3362	10.2261			11.9451	7.82385	9.74941	10.7225	9.85658	6.23661	6.93425	6.11403			11.9451	11.1142	11.1944	13.4385	16.7203	7.88502	6.68194	6.75836			11.9451	10.1503	13.315	17.5587	18.7096	4.29923	3.23896	6.79675
		11.9478	1.99544	2.60926	4.71012	2.80487	2.0201	2.43076	2.40486			11.9478	1.83993	2.29276	2.5216	2.31796	1.46666	1.63072	1.43783			11.9478	2.61372	2.63258	3.16032	3.93209	1.85431	1.57139	1.58936			11.9478	2.38704	3.13127	4.12925	4.39991	1.01104	0.761703	1.59838
		11.9505	1.65743	2.16727	3.91227	2.32975	1.67791	2.01901	1.9975			11.9505	1.52826	1.90438	2.09446	1.92532	1.21822	1.35449	1.19427			11.9505	2.17098	2.18664	2.62498	3.26603	1.54021	1.3052	1.32013			11.9505	1.9827	2.60086	3.42979	3.6546	0.839782	0.632677	1.32763
		11.9529	6.74817	8.82398	15.9287	9.48551	6.83156	8.22035	8.13275			11.9529	6.22226	7.75364	8.52755	7.83887	4.95993	5.51476	4.86245			11.9529	8.83908	8.90285	10.6875	13.2975	6.27091	5.31411	5.37488			11.9529	8.07249	10.5893	13.9643	14.8796	3.41915	2.57593	5.40541
		11.9555	11.2212	14.673	26.4871	15.773	11.3599	13.6693	13.5236			11.9555	10.3467	12.8932	14.1801	13.0349	8.24766	9.17026	8.08555			11.9555	14.6981	14.8042	17.7719	22.1119	10.4276	8.8366	8.93766			11.9555	13.4234	17.6086	23.2206	24.7427	5.68556	4.2834	8.98842
		11.967	8.06373	10.5442	19.034	11.3347	8.16337	9.82291	9.71823			11.967	7.43529	9.26521	10.19	9.36706	5.92688	6.58987	5.81038			11.967	10.5623	10.6385	12.7711	15.8899	7.49342	6.35009	6.42272			11.967	9.64623	12.6537	16.6866	17.7804	4.08572	3.0781	6.4592
		11.9697	7.53909	9.8582	17.7956	10.5973	7.63225	9.18381	9.08595			11.9697	6.95154	8.66241	9.52703	8.75763	5.54127	6.16112	5.43235			11.9697	9.87507	9.94631	11.9402	14.8561	7.00589	5.93695	6.00485			11.9697	9.01863	11.8305	15.601	16.6236	3.81989	2.87784	6.03895
		11.9724	11.3435	14.8329	26.7757	15.9449	11.4837	13.8182	13.6709			11.9724	10.4595	13.0337	14.3346	13.1769	8.33753	9.27018	8.17366			11.9724	14.8583	14.9655	17.9655	22.3528	10.5412	8.93288	9.03504			11.9724	13.5696	17.8004	23.4736	25.0122	5.74751	4.33007	9.08636
		11.9751	12.6831	16.5845	29.9377	17.8278	12.8398	15.45	15.2854			11.9751	11.6946	14.5728	16.0274	14.733	9.3221	10.3649	9.13888			11.9751	16.6129	16.7327	20.0871	24.9925	11.786	9.98776	10.102			11.9751	15.1721	19.9025	26.2456	27.966	6.42623	4.84141	10.1594
		11.9779	14.8095	19.3651	34.9571	20.8169	14.9925	18.0404	17.8481			11.9779	13.6554	17.0161	18.7146	17.2032	10.8851	12.1027	10.6711			11.9779	19.3983	19.5382	23.4549	29.1828	13.7621	11.6623	11.7957			11.9779	17.7159	23.2394	30.646	32.6548	7.50367	5.65313	11.8627
		11.9807	19.551	25.5651	46.1491	27.4817	19.7926	23.8163	23.5625			11.9807	18.0273	22.4641	24.7063	22.711	14.3701	15.9775	14.0876			11.9807	25.6089	25.7936	30.9643	38.5261	18.1683	15.3962	15.5723			11.9807	23.3879	30.6798	40.4578	43.1097	9.90607	7.46306	15.6607
		11.9924	26.4274	34.5568	62.3805	37.1475	26.754	32.1928	31.8498			11.9924	24.3679	30.3651	33.3959	30.6989	19.4243	21.5971	19.0425			11.9924	34.616	34.8657	41.855	52.0764	24.5584	20.8113	21.0493			11.9924	31.6138	41.4704	54.6875	58.272	13.3902	10.0879	21.1689
		11.9951	21.3684	27.9416	50.439	30.0363	21.6325	26.0301	25.7528			11.9951	19.7031	24.5523	27.0029	24.8222	15.7059	17.4628	15.3972			11.9951	27.9894	28.1913	33.8427	42.1074	19.8571	16.8274	17.0198			11.9951	25.562	33.5317	44.2186	47.117	10.8269	8.1568	17.1165
		12.0066	8.44927	11.0484	19.9441	11.8766	8.55368	10.2926	10.1829			12.0066	7.79079	9.70821	10.6772	9.81493	6.21026	6.90494	6.08819			12.0066	11.0673	11.1471	13.3817	16.6497	7.8517	6.65371	6.7298			12.0066	10.1074	13.2587	17.4845	18.6305	4.28106	3.22528	6.76802
		12.0183	1.51988	1.98742	3.5876	2.13641	1.53866	1.85146	1.83173			12.0183	1.40143	1.74634	1.92065	1.76554	1.11712	1.24208	1.09516			12.0183	1.99082	2.00518	2.40714	2.99499	1.41239	1.19689	1.21058			12.0183	1.81816	2.38503	3.14516	3.35132	0.770092	0.580173	1.21745
		12.0212	0.113745	0.148734	0.268489	0.159885	0.115151	0.138559	0.137083			12.0212	0.10488	0.130693	0.143738	0.132129	0.083603	0.092955	0.0819598			12.0212	0.148989	0.150063	0.180146	0.224139	0.1057	0.0895728	0.0905972			12.0212	0.136067	0.17849	0.235377	0.250806	0.0576321	0.0434189	0.0911118
		12.0238	0.00331225	0.00433114	0.00781839	0.00465584	0.00335318	0.00403485	0.00399185			12.0238	0.00305412	0.00380577	0.00418564	0.00384761	0.00243452	0.00270685	0.00238667			12.0238	0.00433855	0.00436985	0.00524584	0.00652693	0.00307799	0.00260836	0.00263819			12.0238	0.00396228	0.00519764	0.00685419	0.00730346	0.00167825	0.00126436	0.00265317
		12.0354	3.63286e-05	4.75037e-05	8.57517e-05	5.1065e-05	3.67776e-05	4.42541e-05	4.37825e-05			12.0354	3.34974e-05	4.17415e-05	4.59079e-05	4.22004e-05	2.67017e-05	2.96886e-05	2.61769e-05			12.0354	4.7585e-05	4.79283e-05	5.75361e-05	7.1587e-05	3.37593e-05	2.86084e-05	2.89356e-05			12.0354	4.34581e-05	5.70074e-05	7.51763e-05	8.0104e-05	1.84069e-05	1.38674e-05	2.90999e-05
		12.047	1.47813e-07	1.93282e-07	3.48905e-07	2.07772e-07	1.4964e-07	1.8006e-07	1.78141e-07			12.047	1.36294e-07	1.69837e-07	1.86789e-07	1.71704e-07	1.08643e-07	1.20796e-07	1.06508e-07			12.047	1.93613e-07	1.9501e-07	2.34102e-07	2.91272e-07	1.37359e-07	1.16401e-07	1.17732e-07			12.047	1.76821e-07	2.31951e-07	3.05876e-07	3.25925e-05	7.48935e-08	5.64234e-08	1.18401e-07
		12.0495	2.2172e-10	2.89923e-10	5.23357e-10	3.11659e-10	2.2446e-10	2.7009e-10	2.67212e-10			12.0495	2.0444e-10	2.54755e-10	2.80183e-10	2.57556e-10	1.62965e-10	1.81195e-10	1.59762e-10			12.0495	2.90419e-10	2.92514e-10	3.51153e-10	4.36908e-10	2.06039e-10	1.74602e-10	1.76599e-10			12.0495	2.65232e-10	3.47925e-10	4.58813e-10	4.88887e-10	1.12341e-10	8.46357e-11	1.77602e-10
		12.0519	3.99719e-10	5.22677e-10	9.43515e-10	5.61862e-10	4.04659e-10	4.86922e-10	4.81733e-10			12.0519	3.68567e-10	4.59277e-10	5.05119e-10	4.64326e-10	2.93795e-10	3.26659e-10	2.8802e-10			12.0519	5.23572e-10	5.27349e-10	6.33063e-10	7.87663e-10	3.71449e-10	3.14775e-10	3.18375e-10			12.0519	4.78164e-10	6.27246e-10	8.27157e-10	8.81375e-10	2.02529e-10	1.52582e-10	3.20182e-10
		12.0544	2.65439e-07	3.47091e-07	6.26554e-07	3.73112e-07	2.68719e-07	3.23347e-07	3.19901e-07			12.0544	2.44752e-07	3.04989e-07	3.35431e-07	3.08342e-07	1.95099e-07	2.16923e-07	1.91264e-07			12.0544	3.47685e-07	3.50193e-07	4.20394e-07	5.23058e-07	2.46666e-07	2.0903e-07	2.11421e-07			12.0544	3.17531e-07	4.16531e-07	5.49284e-07	5.85289e-07	1.34492e-07	1.01324e-07	2.12621e-07
		12.057	6.49543e-05	8.4935e-05	0.000153321	9.13025e-05	6.5757e-05	7.91247e-05	7.82815e-05			12.057	5.98922e-05	7.46324e-05	8.20817e-05	7.54528e-05	4.77418e-05	5.30823e-05	4.68035e-05			12.057	8.50804e-05	8.56941e-05	0.000102873	0.000127995	6.03605e-05	5.11508e-05	5.17358e-05			12.057	7.77015e-05	0.000101927	0.000134412	0.000143223	3.2911e-05	2.47945e-05	5.20298e-05
		12.0685	0.00585109	0.00765095	0.0138112	0.00822454	0.00592339	0.00712756	0.00705161			12.0685	0.00539509	0.0067229	0.00739393	0.0067968	0.00430058	0.00478165	0.00421605			12.0685	0.00766405	0.00771933	0.00926678	0.0115298	0.00543727	0.00460767	0.00466036			12.0685	0.00699936	0.00918163	0.0121079	0.0129015	0.00296462	0.00223349	0.00468683
		12.0801	0.193793	0.253405	0.457437	0.272403	0.196187	0.23607	0.233555			12.0801	0.17869	0.222667	0.244893	0.225115	0.142438	0.158372	0.139639			12.0801	0.253839	0.25567	0.306923	0.381876	0.180087	0.15261	0.154355			12.0801	0.231824	0.304103	0.401024	0.42731	0.0981906	0.073975	0.155232
		12.0916	2.36365	3.09073	5.57926	3.32244	2.39285	2.8793	2.84862			12.0916	2.17944	2.71583	2.9869	2.74568	1.73729	1.93163	1.70314			12.0916	3.09602	3.11836	3.74347	4.65766	2.19648	1.86135	1.88263			12.0916	2.82751	3.70907	4.8912	5.2118	1.19761	0.902257	1.89332
		12.1031	10.6849	13.9717	25.2212	15.0192	10.817	13.016	12.8773			12.1031	9.85222	12.277	13.5024	12.4119	7.85347	8.73198	7.69911			12.1031	13.9956	14.0966	16.9225	21.0551	9.92924	8.41426	8.51049			12.1031	12.7818	16.767	22.1108	23.5601	5.41383	4.07868	8.55883
		12.1059	18.7397	24.5042	44.234	26.3413	18.9713	22.8279	22.5847			12.1059	17.2792	21.5319	23.681	21.7686	13.7738	15.3145	13.503			12.1059	24.5462	24.7233	29.6793	36.9273	17.4143	14.7573	14.9261			12.1059	22.4173	29.4066	38.7789	41.3207	9.495	7.15336	15.0108
		12.1175	16.5598	21.6538	39.0885	23.2771	16.7644	20.1725	19.9575			12.1175	15.2692	19.0272	20.9263	19.2363	12.1715	13.533	11.9323			12.1175	21.6908	21.8473	26.2269	32.6317	15.3886	13.0406	13.1898			12.1175	19.8096	25.9859	34.2679	36.514	8.39048	6.32124	13.2647
		12.1295	14.2705	18.6602	33.6847	20.0592	14.4468	17.3837	17.1985			12.1295	13.1583	16.3968	18.0334	16.577	10.4889	11.6622	10.2827			12.1295	18.6922	18.827	22.6011	28.1206	13.2612	11.2378	11.3664			12.1295	17.071	22.3935	29.5305	31.4661	7.23055	5.44736	11.4309
		12.1323	17.4108	22.7665	41.0972	24.4733	17.6259	21.2091	20.9831			12.1323	16.0539	20.005	22.0017	20.2248	12.797	14.2285	12.5455			12.1323	22.8055	22.97	27.5746	34.3087	16.1794	13.7108	13.8676			12.1323	20.8276	27.3213	36.0289	38.3904	8.82166	6.64607	13.9463
		12.1349	23.9572	31.3267	56.5496	33.6752	24.2532	29.1837	28.8727			12.1349	22.0901	27.5268	30.2743	27.8294	17.6086	19.5784	17.2625			12.1349	31.3803	31.6067	37.9427	47.2086	22.2628	18.866	19.0818			12.1349	28.6588	37.594	49.5757	52.8252	12.1386	9.14498	19.1901
		12.1378	20.24	26.466	47.7754	28.4502	20.4901	24.6556	24.3928			12.1378	18.6626	23.2557	25.577	23.5114	14.8765	16.5406	14.5841			12.1378	26.5113	26.7026	32.0555	39.8838	18.8085	15.9388	16.1211			12.1378	24.2121	31.7609	41.8835	44.6288	10.2552	7.72606	16.2126
		12.1404	9.42028	12.3181	22.236	13.2415	9.53669	11.4754	11.3531			12.1404	8.68612	10.8239	11.9042	10.9429	6.92395	7.69847	6.78786			12.1404	12.3391	12.4282	14.9195	18.5631	8.75403	7.41836	7.5032			12.1404	11.269	14.7825	19.4938	20.7716	4.77305	3.59593	7.54582
		12.1431	6.5709	8.59219	15.5102	9.23633	6.6521	8.00441	7.91911			12.1431	6.05881	7.54996	8.30354	7.63295	4.82964	5.36989	4.73472			12.1431	8.60689	8.66898	10.4068	12.9482	6.10618	5.17451	5.23369			12.1431	7.86043	10.3112	13.5975	14.4887	3.32933	2.50826	5.26341
		12.1457	8.42179	11.0124	19.8792	11.838	8.52586	10.2591	10.1498			12.1457	7.76545	9.67663	10.6425	9.783	6.19005	6.88248	6.06839			12.1457	11.0313	11.1109	13.3382	16.5955	7.82616	6.63206	6.70791			12.1457	10.0746	13.2156	17.4276	18.5699	4.26714	3.21479	6.74601
		12.1485	5.04537	6.59739	11.9093	7.09199	5.10772	6.14607	6.08057			12.1485	4.65217	5.79713	6.37576	5.86085	3.70837	4.12319	3.63548			12.1485	6.60868	6.65635	7.99071	9.94212	4.68854	3.97317	4.01861			12.1485	6.03552	7.91728	10.4406	11.125	2.55638	1.92593	4.04144
		12.1509	1.27168	1.66287	3.00174	1.78753	1.2874	1.54911	1.5326			12.1509	1.17257	1.46116	1.60701	1.47722	0.934692	1.03925	0.916321			12.1509	1.66571	1.67773	2.01405	2.5059	1.18174	1.00144	1.01289			12.1509	1.52125	1.99554	2.63155	2.80404	0.644334	0.485429	1.01864
		12.1534	1.89073	2.47234	4.46296	2.65769	1.9141	2.30321	2.27867			12.1534	1.74338	2.17245	2.38928	2.19633	1.3897	1.54515	1.36238			12.1534	2.47657	2.49444	2.99448	3.72576	1.75701	1.48893	1.50596			12.1534	2.26178	2.96696	3.91257	4.16903	0.957992	0.721734	1.51451
		12.1559	8.06573	10.5468	19.0387	11.3375	8.1654	9.82534	9.72064			12.1559	7.43713	9.26752	10.1925	9.3694	5.92835	6.5915	5.81182			12.1559	10.5649	10.6411	12.7743	15.8939	7.49528	6.35167	6.42431			12.1559	9.64862	12.6569	16.6908	17.7848	4.08673	3.07887	6.4608
		12.1585	13.3856	17.5032	31.596	18.8154	13.551	16.3058	16.1321			12.1585	12.3424	15.3801	16.9152	15.5491	9.8385	10.939	9.64512			12.1585	17.5331	17.6596	21.1998	26.3769	12.4389	10.541	10.6616			12.1585	16.0125	21.005	27.6995	29.5151	6.78221	5.10959	10.7221
		12.1611	9.24024	12.0826	21.8111	12.9885	9.35442	11.2561	11.1361			12.1611	8.52011	10.617	11.6767	10.7337	6.79162	7.55134	6.65813			12.1611	12.1033	12.1906	14.6344	18.2083	8.58672	7.27658	7.3598			12.1611	11.0536	14.4999	19.1212	20.3746	4.68183	3.5272	7.4016
		12.1638	7.08782	9.26811	16.7304	9.96293	7.1754	8.63409	8.54208			12.1638	6.53544	8.14389	8.95676	8.23342	5.20958	5.79233	5.10718			12.1638	9.28397	9.35095	11.2255	13.9668	6.58653	5.58157	5.64541			12.1638	8.47879	11.1223	14.6671	15.6285	3.59124	2.70558	5.67747
		12.1753	8.86835	11.5963	20.9333	12.4657	8.97794	10.8031	10.6879			12.1753	8.1772	10.1897	11.2068	10.3017	6.51828	7.24742	6.39016			12.1753	11.6162	11.7	14.0454	17.4754	8.24113	6.98372	7.06359			12.1753	10.6088	13.9164	18.3517	19.5545	4.4934	3.38525	7.10371
		12.187	5.29384	6.92229	12.4958	7.44125	5.35926	6.44874	6.38002			12.187	4.88127	6.08262	6.68974	6.14948	3.891	4.32625	3.81452			12.187	6.93414	6.98416	8.38423	10.4317	4.91944	4.16884	4.21652			12.187	6.33275	8.30719	10.9548	11.6728	2.68228	2.02078	4.24047
		12.1894	1.18027	1.54334	2.78597	1.65904	1.19486	1.43776	1.42244			12.1894	1.08829	1.35613	1.49149	1.37104	0.867505	0.964545	0.850454			12.1894	1.54598	1.55713	1.86928	2.32577	1.0968	0.92945	0.94008			12.1894	1.4119	1.8521	2.44239	2.60248	0.598018	0.450536	0.945419
		12.1918	0.0968787	0.12668	0.228677	0.136177	0.0980758	0.118014	0.116756			12.1918	0.0893285	0.111313	0.122424	0.112537	0.0712063	0.0791715	0.0698067			12.1918	0.126896	0.127812	0.153433	0.190903	0.0900269	0.0762908	0.0771634			12.1918	0.115891	0.152024	0.200475	0.213616	0.0490863	0.0369807	0.0776016
		12.2033	0.00292502	0.00382479	0.00690436	0.00411154	0.00296117	0.00356315	0.00352518			12.2033	0.00269706	0.00336085	0.0036963	0.00339779	0.00214991	0.0023904	0.00210765			12.2033	0.00383134	0.00385898	0.00463256	0.00576388	0.00271815	0.00230342	0.00232977			12.2033	0.00349906	0.00458999	0.00605288	0.00644962	0.00148205	0.00111655	0.002343
		12.2058	3.24772e-05	4.24675e-05	7.66606e-05	4.56513e-05	3.28785e-05	3.95624e-05	3.91408e-05			12.2058	2.99461e-05	3.73162e-05	4.10409e-05	3.77265e-05	2.38708e-05	2.6541e-05	2.34016e-05			12.2058	4.25402e-05	4.28471e-05	5.14363e-05	6.39976e-05	3.01802e-05	2.55754e-05	2.58679e-05			12.2058	3.88508e-05	5.09637e-05	6.72064e-05	7.16117e-05	1.64554e-05	1.23972e-05	2.60147e-05
		12.2173	1.33239e-07	1.74225e-07	3.14504e-07	1.87287e-07	1.34886e-07	1.62307e-07	1.60577e-07			12.2173	1.22855e-07	1.53091e-07	1.68372e-07	1.54774e-07	9.79315e-08	1.08886e-07	9.60065e-08			12.2173	1.74523e-07	1.75782e-07	2.1102e-07	2.62553e-07	1.23816e-07	1.04925e-07	1.06125e-07			12.2173	1.59387e-07	2.0908e-07	2.75716e-07	2.93789e-07	6.75093e-08	5.08603e-08	1.06727e-07
		12.2289	1.9986e-10	2.61339e-10	4.71758e-10	2.80931e-10	2.02329e-10	2.43461e-10	2.40867e-10			12.2289	1.84284e-10	2.29639e-10	2.5256e-10	2.32163e-10	1.46897e-10	1.63329e-10	1.4401e-10			12.2289	2.61786e-10	2.63675e-10	3.16532e-10	3.93832e-10	1.85724e-10	1.57387e-10	1.59187e-10			12.2289	2.39082e-10	3.13623e-10	4.13579e-10	4.40687e-10	1.01264e-10	7.62904e-11	1.60091e-10
		12.2313	0	0	0	0	0	0	0			12.2313	0	0	0	0	0	0	0			12.2313	0	0	0	0	0	0	0			12.2313	0	0	0	0	0	0	0
		12.2338	0	0	0	0	0	0	0			12.2338	0	0	0	0	0	0	0			12.2338	0	0	0	0	0	0	0			12.2338	0	0	0	0	0	0	0
		12.2363	2.85216e-10	3.72952e-10	6.73237e-10	4.00912e-10	2.88741e-10	3.47439e-10	3.43737e-10			12.2363	2.62988e-10	3.27713e-10	3.60423e-10	3.31315e-10	2.09636e-10	2.33086e-10	2.05515e-10			12.2363	3.7359e-10	3.76285e-10	4.51717e-10	5.62031e-10	2.65045e-10	2.24605e-10	2.27174e-10			12.2363	3.41189e-10	4.47566e-10	5.90211e-10	6.28896e-10	1.44513e-10	1.08873e-10	2.28464e-10
		12.2477	1.89451e-07	2.47728e-07	4.47188e-07	2.663e-07	1.91792e-07	2.30781e-07	2.28322e-07			12.2477	1.74686e-07	2.17679e-07	2.39406e-07	2.20072e-07	1.39247e-07	1.54823e-07	1.3651e-07			12.2477	2.48152e-07	2.49942e-07	3.00046e-07	3.73321e-07	1.76052e-07	1.4919e-07	1.50896e-07			12.2477	2.2663e-07	2.9729e-07	3.9204e-07	4.17737e-07	9.59903e-08	7.23173e-08	1.51753e-07
		12.2503	4.65298e-05	6.0843e-05	0.000109831	6.54043e-05	4.71048e-05	5.66808e-05	5.60768e-05			12.2503	4.29036e-05	5.34628e-05	5.87991e-05	5.40505e-05	3.41996e-05	3.80252e-05	3.35274e-05			12.2503	6.09471e-05	6.13868e-05	7.36926e-05	9.16891e-05	4.3239e-05	3.66417e-05	3.70608e-05			12.2503	5.56613e-05	7.30155e-05	9.62864e-05	0.000102598	2.35756e-05	1.77614e-05	3.72712e-05
		12.2618	0.0042137	0.00550988	0.00994621	0.00592295	0.00426577	0.00513296	0.00507826			12.2618	0.00388531	0.00484154	0.00532478	0.00489476	0.00309709	0.00344353	0.00303622			12.2618	0.00551931	0.00555913	0.00667353	0.00830327	0.00391569	0.00331824	0.00335619			12.2618	0.00504063	0.00661221	0.0087196	0.00929114	0.00213499	0.00160846	0.00337525
		12.2645	0.141495	0.185021	0.333992	0.198892	0.143244	0.172364	0.170527			12.2645	0.130468	0.162578	0.178805	0.164365	0.104	0.115633	0.101956			12.2645	0.185337	0.186674	0.224096	0.278822	0.131488	0.111426	0.1127			12.2645	0.169264	0.222037	0.292803	0.311995	0.0716926	0.0540119	0.11334
		12.2672	1.79045	2.34121	4.22625	2.51673	1.81257	2.18105	2.15781			12.2672	1.65091	2.05722	2.26256	2.07984	1.31599	1.4632	1.29012			12.2672	2.34522	2.36213	2.83566	3.52815	1.66382	1.40996	1.42608			12.2672	2.14182	2.8096	3.70505	3.9479	0.907181	0.683454	1.43418
		12.27	8.88959	11.6241	20.9834	12.4956	8.99944	10.8289	10.7135			12.27	8.19679	10.2141	11.2336	10.3264	6.53388	7.26478	6.40546			12.27	11.644	11.728	14.0791	17.5173	8.26087	7.00045	7.08051			12.27	10.6342	13.9497	18.3956	19.6014	4.50416	3.39335	7.12072
		12.2816	19.1814	25.0819	45.2767	26.9622	19.4185	23.3661	23.117			12.2816	17.6866	22.0394	24.2393	22.2817	14.0984	15.6755	13.8213			12.2816	25.1248	25.306	30.379	37.7978	17.8248	15.1052	15.2779			12.2816	22.9458	30.0998	39.693	42.2948	9.71882	7.32198	15.3647
		12.2934	22.0405	28.8204	52.0254	30.9811	22.3129	26.8489	26.5628			12.2934	20.3228	25.3245	27.8523	25.6029	16.1999	18.012	15.8815			12.2934	28.8697	29.078	34.9071	43.4318	20.4817	17.3567	17.5552			12.2934	26.366	34.5863	45.6094	48.599	11.1675	8.41335	17.6549
		12.3049	16.6652	21.7915	39.3372	23.4252	16.8711	20.3008	20.0845			12.3049	15.3664	19.1482	21.0595	19.3587	12.249	13.6191	12.0082			12.3049	21.8288	21.9863	26.3938	32.8394	15.4865	13.1236	13.2737			12.3049	19.9357	26.1512	34.4859	36.7464	8.44387	6.36146	13.3491
		12.3165	9.87819	12.9168	23.3169	13.8852	10.0003	12.0332	11.905			12.3165	9.10835	11.35	12.4829	11.4748	7.26052	8.07269	7.11781			12.3165	12.9389	13.0323	15.6448	19.4654	9.17956	7.77896	7.86793			12.3165	11.8168	15.501	20.4414	21.7812	5.00507	3.77073	7.91261
		12.3281	6.58486	8.61044	15.5432	9.25595	6.66623	8.02141	7.93593			12.3281	6.07167	7.56599	8.32118	7.64916	4.8399	5.3813	4.74477			12.3281	8.62517	8.68739	10.4289	12.9757	6.11914	5.1855	5.24481			12.3281	7.87713	10.3331	13.6263	14.5195	3.33641	2.51359	5.27459
		12.3397	3.31397	4.33339	7.82246	4.65826	3.35493	4.03695	3.99393			12.3397	3.0557	3.80775	4.18782	3.84961	2.43579	2.70826	2.38791			12.3397	4.34081	4.37212	5.24857	6.53033	3.07959	2.60972	2.63956			12.3397	3.96434	5.20034	6.85776	7.30726	1.67912	1.26502	2.65456
		12.3513	0.72014	0.941663	1.69985	1.01226	0.729039	0.877245	0.867897			12.3513	0.664017	0.82744	0.910029	0.836535	0.529306	0.588515	0.518903			12.3513	0.943275	0.950079	1.14054	1.41907	0.669208	0.567102	0.573588			12.3513	0.861467	1.13006	1.49022	1.5879	0.364879	0.274893	0.576845
		12.3537	0.0627995	0.0821174	0.148235	0.0882736	0.0635756	0.0764998	0.0756846			12.3537	0.0579053	0.0721566	0.0793587	0.0729498	0.0461579	0.0513212	0.0452507			12.3537	0.0822579	0.0828513	0.09946	0.123749	0.058358	0.0494539	0.0500195			12.3537	0.0751239	0.098546	0.129954	0.138472	0.0318192	0.023972	0.0503036
		12.3562	0.130949	0.171231	0.309099	0.184068	0.132568	0.159517	0.157817			12.3562	0.120744	0.150461	0.165479	0.152115	0.0962485	0.107015	0.0943567			12.3562	0.171524	0.172761	0.207394	0.258041	0.121688	0.103121	0.104301			12.3562	0.156648	0.205488	0.270979	0.288741	0.0663493	0.0499863	0.104893
		12.3587	1.57365	2.05772	3.71451	2.21198	1.59309	1.91695	1.89653			12.3587	1.45101	1.80812	1.98859	1.828	1.15664	1.28602	1.1339			12.3587	2.06124	2.07611	2.4923	3.10094	1.46235	1.23923	1.2534			12.3587	1.88247	2.4694	3.25642	3.46987	0.797334	0.600697	1.26052
		12.3612	7.05251	9.22195	16.6471	9.91331	7.13966	8.59109	8.49954			12.3612	6.50288	8.10333	8.91215	8.19241	5.18363	5.76348	5.08174			12.3612	9.23773	9.30437	11.1696	13.8973	6.55373	5.55377	5.61729			12.3612	8.43656	11.0669	14.5941	15.5507	3.57336	2.6921	5.64919
		12.3638	11.6276	15.2044	27.4464	16.3443	11.7713	14.1643	14.0134			12.3638	10.7214	13.3601	14.6936	13.507	8.54636	9.50236	8.37838			12.3638	15.2304	15.3403	18.4155	22.9127	10.8053	9.15662	9.26134			12.3638	13.9095	18.2463	24.0616	25.6387	5.89146	4.43852	9.31394
		12.3664	7.05251	9.22195	16.6471	9.91331	7.13967	8.59109	8.49954			12.3664	6.50289	8.10333	8.91215	8.19241	5.18363	5.76348	5.08175			12.3664	9.23773	9.30437	11.1696	13.8973	6.55373	5.55377	5.61729			12.3664	8.43656	11.0669	14.5941	15.5507	3.57336	2.6921	5.64919
		12.3691	1.57369	2.05778	3.71462	2.21205	1.59314	1.91701	1.89658			12.3691	1.45105	1.80817	1.98865	1.82805	1.15667	1.28606	1.13394			12.3691	2.0613	2.07617	2.49237	3.10103	1.46239	1.23927	1.25344			12.3691	1.88253	2.46947	3.25651	3.46997	0.797357	0.600714	1.26056
		12.3718	0.135061	0.176607	0.318804	0.189848	0.13673	0.164526	0.162773			12.3718	0.124535	0.155185	0.170675	0.156891	0.0992705	0.110375	0.0973193			12.3718	0.17691	0.178186	0.213906	0.266143	0.125509	0.106359	0.107576			12.3718	0.161567	0.21194	0.279488	0.297807	0.0684325	0.0515558	0.108186
		12.3831	0.198989	0.260201	0.469703	0.279707	0.201448	0.242401	0.239817			12.3831	0.183481	0.228638	0.251459	0.231152	0.146258	0.162619	0.143383			12.3831	0.260646	0.262526	0.315153	0.392116	0.184916	0.156702	0.158494			12.3831	0.238041	0.312257	0.411777	0.438768	0.100823	0.0759586	0.159394
		12.3856	2.3794	3.11133	5.61644	3.34458	2.4088	2.89849	2.8676			12.3856	2.19396	2.73393	3.00681	2.76398	1.74887	1.9445	1.71449			12.3856	3.11665	3.13914	3.76842	4.6887	2.21111	1.87375	1.89518			12.3856	2.84635	3.73379	4.92379	5.24653	1.20559	0.908269	1.90594
		12.3881	10.7548	14.0631	25.386	15.1173	10.8877	13.101	12.9614			12.3881	9.9166	12.3572	13.5906	12.4931	7.9048	8.78904	7.74943			12.3881	14.0871	14.1887	17.0331	21.1927	9.99413	8.46925	8.56611			12.3881	12.8654	16.8766	22.2553	23.7141	5.44921	4.10533	8.61476
		12.3907	18.9177	24.737	44.6541	26.5915	19.1514	23.0447	22.7992			12.3907	17.4433	21.7364	23.906	21.9753	13.9046	15.46	13.6313			12.3907	24.7793	24.9581	29.9612	37.2781	17.5797	14.8974	15.0678			12.3907	22.6303	29.6859	39.1472	41.7131	9.58518	7.2213	15.1534
		12.4024	17.7536	23.2148	41.9064	24.9552	17.973	21.6267	21.3962			12.4024	16.37	20.3989	22.4349	20.6231	13.049	14.5086	12.7925			12.4024	23.2545	23.4223	28.1176	34.9842	16.498	13.9808	14.1406			12.4024	21.2377	27.8592	36.7383	39.1464	8.99536	6.77694	14.221
		12.4139	19.2975	25.2336	45.5506	27.1253	19.5359	23.5074	23.2569			12.4139	17.7935	22.1728	24.3859	22.4165	14.1837	15.7703	13.9049			12.4139	25.2768	25.4591	30.5627	38.0265	17.9326	15.1965	15.3703			12.4139	23.0846	30.2819	39.9331	42.5506	9.7776	7.36627	15.4576
		12.4167	22.0776	28.8689	52.1129	31.0332	22.3504	26.894	26.6074			12.4167	20.357	25.3671	27.8991	25.646	16.2271	18.0423	15.9082			12.4167	28.9183	29.1269	34.9658	43.5048	20.5161	17.3858	17.5847			12.4167	26.4103	34.6445	45.6861	48.6807	11.1862	8.42751	17.6846
		12.4283	17.024	22.2607	40.1841	23.9296	17.2343	20.7379	20.5169			12.4283	15.6972	19.5605	21.5129	19.7755	12.5127	13.9124	12.2668			12.4283	22.2988	22.4597	26.962	33.5464	15.8199	13.4062	13.5595			12.4283	20.3649	26.7143	35.2284	37.5375	8.62567	6.49843	13.6365
		12.431	8.28427	10.8326	19.5546	11.6447	8.38664	10.0916	9.98402			12.431	7.63864	9.51861	10.4687	9.62324	6.08897	6.7701	5.96929			12.431	10.8511	10.9294	13.1204	16.3245	7.69836	6.52377	6.59837			12.431	9.91005	12.9998	17.143	18.2667	4.19746	3.16229	6.63585
		12.4337	6.64882	8.69407	15.6942	9.34586	6.73098	8.09932	8.01301			12.4337	6.13065	7.63948	8.402	7.72346	4.88691	5.43357	4.79086			12.4337	8.70895	8.77178	10.5302	13.1018	6.17858	5.23587	5.29575			12.4337	7.95364	10.4334	13.7587	14.6605	3.36881	2.538	5.32583
		12.4364	8.8259	11.5409	20.8331	12.4061	8.93497	10.7514	10.6368			12.4364	8.13806	10.141	11.1532	10.2524	6.48708	7.21273	6.35958			12.4364	11.5606	11.644	13.9782	17.3918	8.20169	6.9503	7.02978			12.4364	10.558	13.8498	18.2638	19.461	4.47189	3.36904	7.06971
		12.439	5.29528	6.92416	12.4992	7.44326	5.36071	6.45049	6.38175			12.439	4.8826	6.08427	6.69156	6.15115	3.89205	4.32742	3.81555			12.439	6.93601	6.98605	8.3865	10.4346	4.92077	4.16997	4.21766			12.439	6.33447	8.30943	10.9578	11.676	2.683	2.02133	4.24161
		12.4417	1.27252	1.66396	3.00372	1.78871	1.28825	1.55013	1.53361			12.4417	1.17335	1.46212	1.60806	1.4782	0.935309	1.03993	0.916925			12.4417	1.66681	1.67884	2.01538	2.50756	1.18252	1.0021	1.01356			12.4417	1.52225	1.99686	2.63328	2.80589	0.644759	0.48575	1.01931
		12.4443	1.2209	1.59646	2.88186	1.71615	1.23599	1.48725	1.4714			12.4443	1.12575	1.40281	1.54283	1.41823	0.897366	0.997747	0.879728			12.4443	1.59919	1.61073	1.93362	2.40583	1.13455	0.961444	0.97244			12.4443	1.4605	1.91585	2.52646	2.69206	0.618603	0.466044	0.977962
		12.447	5.04049	6.59101	11.8978	7.08513	5.10278	6.14013	6.07469			12.447	4.64767	5.79152	6.36959	5.85518	3.70479	4.11921	3.63197			12.447	6.60229	6.64992	7.98298	9.9325	4.684	3.96933	4.01473			12.447	6.02968	7.90962	10.4305	11.1142	2.55391	1.92407	4.03753
		12.4496	8.31061	10.8671	19.6167	11.6817	8.41331	10.1236	10.0158			12.4496	7.66293	9.54888	10.502	9.65385	6.10834	6.79162	5.98828			12.4496	10.8857	10.9642	13.1621	16.3764	7.72284	6.54451	6.61936			12.4496	9.94156	13.0412	17.1975	18.3248	4.21081	3.17234	6.65695
		12.4523	5.20732	6.80916	12.2916	7.31963	5.27167	6.34335	6.27575			12.4523	4.8015	5.98321	6.58041	6.04898	3.82741	4.25555	3.75218			12.4523	6.82081	6.87002	8.2472	10.2613	4.83904	4.10071	4.14761			12.4523	6.22926	8.17142	10.7758	11.4821	2.63844	1.98775	4.17116
		12.4549	3.19278	4.17492	7.53639	4.48791	3.23224	3.88932	3.84787			12.4549	2.94395	3.6685	4.03467	3.70883	2.34671	2.60921	2.30058			12.4549	4.18206	4.21223	5.05663	6.29151	2.96697	2.51428	2.54303			12.4549	3.81936	5.01016	6.60696	7.04003	1.61771	1.21876	2.55748
		12.4576	9.36383	12.2442	22.1028	13.1622	9.47954	11.4066	11.2851			12.4576	8.63407	10.759	11.8329	10.8773	6.88246	7.65234	6.74718			12.4576	12.2652	12.3537	14.8301	18.4518	8.70158	7.37391	7.45824			12.4576	11.2015	14.6939	19.377	20.6471	4.74445	3.57438	7.5006
		12.4691	15.2915	19.9953	36.0948	21.4944	15.4805	18.6275	18.429			12.4691	14.0998	17.5699	19.3236	17.7631	11.2393	12.4966	11.0184			12.4691	20.0296	20.1741	24.2182	30.1326	14.21	12.0419	12.1796			12.4691	18.2924	23.9957	31.6434	33.7175	7.74788	5.83711	12.2488
		12.4808	9.35607	12.2341	22.0845	13.1513	9.47169	11.3972	11.2757			12.4808	8.62692	10.7501	11.8231	10.8683	6.87676	7.646	6.74159			12.4808	12.255	12.3435	14.8179	18.4365	8.69436	7.3678	7.45206			12.4808	11.1922	14.6817	19.3609	20.63	4.74052	3.57142	7.49439
		12.4924	3.09824	4.0513	7.31323	4.35502	3.13653	3.77415	3.73394			12.4924	2.85679	3.55988	3.9152	3.59901	2.27722	2.53196	2.23246			12.4924	4.05823	4.08751	4.90691	6.10522	2.87912	2.43983	2.46773			12.4924	3.70627	4.86181	6.41133	6.83157	1.56981	1.18267	2.48175
[truncated: 764 more rows]

## Sheet: Figure 3b, S16
Fig. 3b, S16	Time	Intensity N-acetylserotonin CL	Intensity N-acetylserotonin RLS			Time	Intensity 5-methoxytryptamine CL	Intensity 5-methoxytryptamine RLS
Data 1	0.001683	0	0			0.001683	0	0
[truncated: 893 more rows]

## Sheet: Figure 3c, S15
Fig. 3c, S15	Time	Intensity WT CL	Intensity RNAi-SlASMT7 10# CL	Intensity RNAi-SlASMT5 2# CL	Intensity RNAi-SlCOMT2 11# CL	Intensity WT RLS	Intensity RNAi-SlASMT7 10# RLS	Intensity RNAi-SlASMT5 2# RLS	Intensity RNAi-SlCOMT2 11# RLS
[truncated: 2,412 more rows]

[truncated: 9 more sheets: Figure 4i, S20, Figure 5f, S26, Figure 7c, S27, Figure S10, Figure S13, Figure S19a, Figure S23, Figure S24a, Figure S25a]
